# Supplementary material for: (S)-1-Methoxy­carbonyl-3-(4-nitro­phen­yl)propan-2-aminium bromide
Source: Acta Crystallogr Sect E Struct Rep Online. 2009 Sep 9;65(Pt 10):o2397. doi: 10.1107/S1600536809034904 (PMC2970394; doi:10.1107/S1600536809034904)
Supplement: Supplementary file 2 [file e-65-o2397-Isup2.hkl]

# 
# h,k,l, Fc-squared, Fo-squared, sigma(Fo-squared) and status flag 
# 
data_I
_shelx_title ' 2 in P2(1)' 
_shelx_refln_list_code          4 
_shelx_F_calc_maximum       88.10 
_exptl_crystal_F_000       308.00 
_reflns_d_resolution_high  0.7700 
 
loop_ 
 _symmetry_equiv_pos_as_xyz 
 'x, y, z' 
 '-x, y+1/2, -z' 
 
_cell_length_a     4.9323 
_cell_length_b     8.6233 
_cell_length_c    15.2261 
_cell_angle_alpha  90.000 
_cell_angle_beta   95.772 
_cell_angle_gamma  90.000 
 
_shelx_F_squared_multiplier     1.000 
 
loop_ 
 _refln_index_h 
 _refln_index_k 
 _refln_index_l 
 _refln_F_squared_calc 
 _refln_F_squared_meas 
 _refln_F_squared_sigma 
 _refln_observed_status 
   1 -11   0        5.40       19.94      8.76 o 
   0 -10   0      218.62      223.46     40.55 o 
   1 -10   0       92.12       92.93     14.45 o 
   2 -10   0       79.31      107.58     21.50 o 
   1  -9   0        3.69        7.51      4.07 o 
   2  -9   0        1.80        0.25      4.02 o 
   3  -9   0        3.27        0.57      6.59 o 
   0  -8   0      448.54      495.98     53.90 o 
   1  -8   0      332.37      342.86     32.62 o 
   2  -8   0      174.83      190.41     18.41 o 
   3  -8   0      180.59      185.01     26.06 o 
   4  -8   0       52.88       43.23     17.25 o 
   1  -7   0       35.43       35.88      7.06 o 
   2  -7   0        5.26        2.88      2.49 o 
   3  -7   0       22.28       38.39     15.96 o 
   4  -7   0        3.07        4.94      5.64 o 
   0  -6   0     1365.69     1335.74    124.01 o 
   1  -6   0      698.87      707.32     37.64 o 
   2  -6   0      528.90      522.44     36.45 o 
   3  -6   0      255.81      255.29     18.45 o 
   4  -6   0       97.19      100.39     14.40 o 
   5  -6   0      103.24      100.11     27.67 o 
   1  -5   0      211.22      207.80      9.95 o 
   2  -5   0        9.56       13.37      2.76 o 
   3  -5   0       10.00       16.03      3.15 o 
   4  -5   0        5.96        4.76      3.27 o 
   5  -5   0        2.51        4.91      5.15 o 
   0  -4   0     2640.30     2959.08    150.28 o 
   1  -4   0     1978.95     1869.09     74.49 o 
   2  -4   0      751.04      769.01     39.83 o 
   3  -4   0      603.77      634.23     39.25 o 
   4  -4   0      211.85      242.14     18.85 o 
   5  -4   0      145.50      141.63     18.15 o 
   1  -3   0      333.35      351.28     13.01 o 
   2  -3   0       49.64       61.14      6.47 o 
   3  -3   0       53.24       58.12      4.87 o 
   4  -3   0        1.84        9.70      3.73 o 
   5  -3   0        2.77        0.99      9.38 o 
   6  -3   0        2.83        4.41      5.76 o 
   0  -2   0      599.50      611.27     19.08 o 
   1  -2   0     6817.87     7422.20    307.35 o 
   2  -2   0     1635.23     1655.94    129.70 o 
   3  -2   0     1188.60     1125.00     37.62 o 
   4  -2   0      365.42      411.99     28.95 o 
   5  -2   0      232.18      223.76     17.28 o 
   6  -2   0       43.69       49.86     11.90 o 
   1  -1   0      462.53      473.25     19.13 o 
   2  -1   0       56.65       56.01      2.74 o 
   3  -1   0       79.38       82.11      4.69 o 
   4  -1   0        1.37        3.95      2.22 o 
   5  -1   0        4.19       13.42      5.46 o 
   6  -1   0       11.87       12.74      8.97 o 
   1   0   0      111.78      118.96      7.76 o 
   2   0   0     2831.62     2543.97    335.39 o 
   3   0   0      426.68      387.50     26.20 o 
   4   0   0      689.00      688.35     36.80 o 
   5   0   0      261.66      345.38     53.10 o 
   6   0   0       60.87       54.43     10.80 o 
   1   1   0      450.86      498.59     13.22 o 
   2   1   0       51.77       52.80      7.18 o 
   3   1   0       89.55       93.94      5.41 o 
   4   1   0        0.66        7.49      3.62 o 
   5   1   0        2.51        3.77      4.20 o 
   6   1   0       13.20       15.27      7.30 o 
   1   2   0     7344.20     7463.12    237.01 o 
   2   2   0     1506.83     1419.64     67.46 o 
   3   2   0     1181.86     1148.80     94.54 o 
   4   2   0      396.04      374.49     39.64 o 
   5   2   0      223.66      275.79     25.23 o 
   6   2   0       51.73       77.60     14.34 o 
   1   3   0      335.07      362.43      8.48 o 
   2   3   0       56.17       65.47      4.73 o 
   3   3   0       45.88       53.79      5.26 o 
   4   3   0        3.62       10.44      4.06 o 
   5   3   0        2.99        3.83      2.90 o 
   6   3   0        2.66        1.51      6.16 o 
   0   4   0     3018.10     3354.34    222.08 o 
   1   4   0     1664.56     1743.92     57.51 o 
   2   4   0      921.84      911.89     46.71 o 
   3   4   0      566.06      584.93     38.77 o 
   4   4   0      231.89      267.88     21.95 o 
   5   4   0      153.59      156.07     17.36 o 
   1   5   0      214.26      224.53      8.12 o 
   2   5   0        7.41        7.59      2.43 o 
   3   5   0       10.34        6.09      3.22 o 
   4   5   0        4.46        8.32      3.81 o 
   5   5   0        2.24        3.44     11.74 o 
   0   6   0     1309.05     1308.14     71.84 o 
   1   6   0      766.27      793.19     31.49 o 
   2   6   0      479.93      492.95     31.02 o 
   3   6   0      250.33      230.17     28.76 o 
   4   6   0       94.49       94.58     12.53 o 
   5   6   0      106.18      130.66     34.08 o 
   1   7   0       37.31       33.80      2.72 o 
   2   7   0        6.68       12.98      3.48 o 
   3   7   0       20.65       15.21     10.77 o 
   4   7   0        1.90        2.54      3.88 o 
   0   8   0      393.76      374.03     27.11 o 
   1   8   0      389.82      371.40     47.13 o 
   2   8   0      138.21      136.04     10.95 o 
   3   8   0      188.19      181.16     19.72 o 
   4   8   0       49.28       57.12     11.63 o 
   1   9   0        3.93       -3.00      4.56 o 
   2   9   0        1.42        0.27      8.11 o 
   3   9   0        4.09       15.97      6.99 o 
   0  10   0      256.80      249.06     33.34 o 
   1  10   0       71.27       72.19     10.70 o 
   2  10   0       81.32       89.37     18.38 o 
   1  11   0        5.47        4.50      9.04 o 
  -1 -11   1       30.31        9.53      7.19 o 
   0 -11   1       10.36        1.40      7.85 o 
   1 -11   1       24.40       16.88      8.58 o 
  -2 -10   1       84.90       92.92     18.08 o 
  -1 -10   1       64.05       63.06     13.84 o 
   0 -10   1      146.21      170.20     23.27 o 
   1 -10   1       30.05       20.05      7.79 o 
   2 -10   1      127.76      137.07     23.99 o 
  -3  -9   1        4.32        3.70      6.54 o 
  -2  -9   1       26.42       50.34      9.79 o 
  -1  -9   1       30.10       30.65      7.23 o 
   0  -9   1       52.02       57.03     11.60 o 
   1  -9   1        9.85       14.28      9.37 o 
   2  -9   1       11.79        9.78      7.43 o 
   3  -9   1        8.87       18.29      7.19 o 
  -4  -8   1       43.76       59.66     17.50 o 
  -3  -8   1      104.41       80.25     21.17 o 
  -2  -8   1      162.30      164.61     14.08 o 
  -1  -8   1      380.51      402.63     37.15 o 
   0  -8   1      253.90      282.74     26.58 o 
   1  -8   1      235.98      274.98     25.09 o 
   2  -8   1      175.79      171.33     21.11 o 
   3  -8   1      164.61      175.55     22.58 o 
   4  -8   1       36.82       37.77     12.06 o 
  -4  -7   1       13.22        5.72      4.44 o 
  -3  -7   1       97.94      100.24     10.90 o 
  -2  -7   1       54.65       55.33      7.34 o 
  -1  -7   1      142.32      141.91     12.07 o 
   0  -7   1       40.55       45.47     10.75 o 
   1  -7   1       55.12       52.53      6.53 o 
   2  -7   1       55.08       54.19      9.26 o 
   3  -7   1        4.44        6.61      5.63 o 
   4  -7   1       20.19       34.70     11.07 o 
  -5  -6   1       62.08       71.15     22.60 o 
  -4  -6   1       72.05       68.13      7.84 o 
  -3  -6   1      410.52      427.59     28.97 o 
  -2  -6   1      327.98      329.99     20.63 o 
  -1  -6   1     1226.89     1248.93     66.96 o 
   0  -6   1      934.55      996.14     47.83 o 
   1  -6   1      397.94      381.07     28.73 o 
   2  -6   1      580.98      623.57     47.28 o 
   3  -6   1      204.18      209.42     24.76 o 
   4  -6   1      207.92      224.01     25.83 o 
   5  -6   1       64.00       83.62     16.80 o 
  -5  -5   1        7.61       11.01      7.48 o 
  -4  -5   1       71.05       68.38      7.67 o 
  -3  -5   1      142.64      148.32     11.23 o 
  -2  -5   1      259.17      282.37     16.54 o 
  -1  -5   1      247.26      265.91     16.06 o 
   0  -5   1       34.30       35.77      2.47 o 
   1  -5   1       20.59       28.72      3.71 o 
   2  -5   1      278.60      277.84     20.97 o 
   3  -5   1       13.07       15.48      4.66 o 
   4  -5   1       45.88       46.31     14.34 o 
   5  -5   1        2.13        1.57      4.85 o 
  -5  -4   1      176.02      185.08     18.95 o 
  -4  -4   1      125.25      128.04     11.62 o 
  -3  -4   1      723.01      712.85     39.59 o 
  -2  -4   1     1093.13     1162.90     57.10 o 
  -1  -4   1     1947.26     1899.53     76.92 o 
   0  -4   1     2268.39     2546.13    109.54 o 
   1  -4   1     1851.58     1825.84     79.82 o 
   2  -4   1      942.40      978.49     48.88 o 
   3  -4   1      665.43      663.06     36.08 o 
   4  -4   1      261.09      247.52     25.67 o 
   5  -4   1      135.97      153.21     25.52 o 
  -6  -3   1        9.34       -6.45      6.89 o 
  -5  -3   1       32.21       34.46      6.70 o 
  -4  -3   1       63.98       68.43      6.53 o 
  -3  -3   1       91.53       91.76      6.34 o 
  -2  -3   1      866.82      856.31     33.49 o 
  -1  -3   1       97.22       98.25      4.32 o 
   0  -3   1      422.49      421.28     11.98 o 
   1  -3   1      892.10      936.00     28.93 o 
   2  -3   1      925.34      947.26     41.51 o 
   3  -3   1       47.20       48.42      7.98 o 
   4  -3   1       19.14       18.76      4.88 o 
   5  -3   1        4.70       17.59      5.77 o 
   6  -3   1        1.38       -0.98      4.32 o 
  -6  -2   1       78.97       75.81     20.02 o 
  -5  -2   1      110.61      112.52     18.41 o 
  -4  -2   1      284.10      269.34     13.93 o 
  -3  -2   1      850.64      895.30     40.96 o 
  -2  -2   1      556.51      558.92     22.29 o 
  -1  -2   1     4537.16     4391.85    128.37 o 
   0  -2   1     6613.19     6754.93    202.59 o 
   1  -2   1     3135.96     2909.96    194.90 o 
   2  -2   1     1142.00     1101.38     44.44 o 
   3  -2   1      658.68      673.43     22.75 o 
   4  -2   1      506.27      520.89     34.00 o 
   5  -2   1      177.56      157.87     15.48 o 
   6  -2   1       25.51       31.49      9.06 o 
  -6  -1   1       34.90       38.06      9.49 o 
  -5  -1   1        7.54       12.67      2.52 o 
  -4  -1   1       80.98       84.66      5.80 o 
  -3  -1   1      405.35      417.73     15.72 o 
  -2  -1   1      209.48      226.32      7.49 o 
  -1  -1   1     2512.18     2447.47     61.21 o 
   1  -1   1     4917.84     5017.34     85.66 o 
   2  -1   1       17.62       18.21      2.10 o 
   3  -1   1      254.41      317.82     19.14 o 
   4  -1   1       46.23       51.03      4.12 o 
   5  -1   1        0.79        2.42      2.80 o 
   6  -1   1        0.78       -5.01      5.54 o 
  -6   0   1       41.19       34.29      8.82 o 
  -5   0   1      174.92      185.17     13.45 o 
  -4   0   1      248.99      265.59     15.12 o 
  -3   0   1      371.37      359.35     15.79 o 
  -2   0   1     4976.79     5112.41    204.08 o 
  -1   0   1     2283.54     2296.46     77.77 o 
   1   0   1       36.21       37.47      2.09 o 
   2   0   1     2190.84     2472.39    125.22 o 
   3   0   1     1154.77     1198.07     75.35 o 
   4   0   1      379.65      458.06    109.29 o 
   5   0   1      195.02      235.78     20.87 o 
   6   0   1       39.15       37.01      8.51 o 
  -6   1   1       33.31       35.45      8.89 o 
  -5   1   1        6.59       11.40      6.83 o 
  -4   1   1       79.47       80.00      6.84 o 
  -3   1   1      383.49      411.12     19.73 o 
  -2   1   1      288.52      303.37     20.26 o 
  -1   1   1     2485.88     2496.03     55.68 o 
   1   1   1     4537.21     4868.32    169.49 o 
   2   1   1       20.34       20.67      3.26 o 
   3   1   1      280.58      276.06     17.80 o 
   4   1   1       44.63       43.04      7.76 o 
   5   1   1        1.86        4.78      4.28 o 
   6   1   1        0.86       -0.28      4.57 o 
  -6   2   1       80.17       92.64     13.89 o 
  -5   2   1       98.94      116.64     21.69 o 
  -4   2   1      290.26      278.01     15.80 o 
  -3   2   1      740.42      856.58     41.31 o 
  -2   2   1      654.79      641.69     16.86 o 
  -1   2   1     4592.47     4631.42    140.48 o 
   0   2   1     6346.41     6452.61    566.90 o 
   1   2   1     2421.51     2442.74     97.15 o 
   2   2   1     1124.13     1084.11     45.09 o 
   3   2   1      690.68      686.51     56.76 o 
   4   2   1      494.66      567.50     41.04 o 
   5   2   1      177.49      259.36     82.39 o 
   6   2   1       24.59       37.40     13.98 o 
  -6   3   1       10.33       12.20      8.25 o 
  -5   3   1       30.19       33.53      7.48 o 
  -4   3   1       61.20       69.59     11.85 o 
  -3   3   1       97.50       97.18     10.29 o 
  -2   3   1      808.74      769.04     37.72 o 
  -1   3   1      137.13      139.97      3.66 o 
   0   3   1      355.20      401.40     41.13 o 
   1   3   1     1026.67     1124.03     50.48 o 
   2   3   1      854.12      873.41     41.36 o 
   3   3   1       65.03       61.37      6.91 o 
   4   3   1       14.18       19.91      4.07 o 
   5   3   1        6.40       12.82      6.00 o 
   6   3   1        0.69       -4.67      4.67 o 
  -5   4   1      171.11      165.21     21.14 o 
  -4   4   1      136.76      152.38     15.25 o 
  -3   4   1      659.97      617.59     43.32 o 
  -2   4   1     1126.18     1095.06     63.24 o 
  -1   4   1     1788.07     1808.52     97.08 o 
   0   4   1     2419.21     2954.27    344.81 o 
   1   4   1     1774.61     1889.26    134.19 o 
   2   4   1      955.01      999.89     50.83 o 
   3   4   1      627.59      570.96     35.57 o 
   4   4   1      274.12      276.80     17.79 o 
   5   4   1      130.78      199.51     36.20 o 
  -4   5   1       68.37       53.66      9.82 o 
  -3   5   1      147.37      162.25     14.23 o 
  -2   5   1      267.77      267.50     17.08 o 
  -1   5   1      266.25      296.94     11.00 o 
   0   5   1       12.16       13.01      1.98 o 
   1   5   1       14.07       22.00      2.38 o 
   2   5   1      297.15      308.93     16.26 o 
   3   5   1       11.29       12.45      2.75 o 
   4   5   1       45.15       47.85     13.98 o 
   5   5   1        1.54       -1.41      5.19 o 
  -5   6   1       69.17       80.92     14.20 o 
  -4   6   1       61.24       66.14     16.59 o 
  -3   6   1      418.36      398.01     39.40 o 
  -2   6   1      314.49      329.87     22.22 o 
  -1   6   1     1302.15     1416.16     60.32 o 
   0   6   1      891.17      901.25     40.67 o 
   1   6   1      448.03      497.34     24.92 o 
   2   6   1      524.85      531.72     26.52 o 
   3   6   1      233.31      241.32     19.67 o 
   4   6   1      205.23      217.58     26.01 o 
   5   6   1       67.46       78.67     17.44 o 
  -4   7   1       12.20       23.30      8.69 o 
  -3   7   1       98.79      104.43     11.43 o 
  -2   7   1       82.66       85.67      7.79 o 
  -1   7   1      126.30      133.83      8.05 o 
   0   7   1       26.46       24.35      3.17 o 
   1   7   1       46.31       39.41      6.55 o 
   2   7   1       64.90       60.76      4.95 o 
   3   7   1        5.04       11.30     14.01 o 
   4   7   1       20.26       25.82     11.65 o 
  -4   8   1       40.87       52.61     13.95 o 
  -3   8   1      106.25      133.36     21.22 o 
  -2   8   1      153.65      161.53     15.36 o 
  -1   8   1      403.83      409.21     22.85 o 
   0   8   1      270.02      321.04     20.84 o 
   1   8   1      233.32      283.60     36.20 o 
   2   8   1      155.09      191.82     30.71 o 
   3   8   1      163.96      163.92     28.62 o 
   4   8   1       43.69       66.98     13.60 o 
  -3   9   1        5.47        9.45      4.92 o 
  -2   9   1       27.55       29.13      7.53 o 
  -1   9   1       26.00       31.46      4.96 o 
   0   9   1       57.70       64.67      6.48 o 
   1   9   1        4.36        3.57      3.25 o 
   2   9   1       14.59       25.59      6.51 o 
   3   9   1        9.38        4.06     11.62 o 
  -2  10   1       84.64      102.81     16.38 o 
  -1  10   1       75.85       78.50     10.32 o 
   0  10   1      141.65      145.17     17.16 o 
   1  10   1       18.07       18.13      6.23 o 
   2  10   1      136.16      133.13     17.36 o 
   1  11   1       23.97       20.94     11.21 o 
  -1 -11   2       31.84       27.55     14.80 o 
   0 -11   2        9.66       15.39      7.39 o 
  -2 -10   2       55.45       62.58     13.02 o 
  -1 -10   2       33.28       43.20     10.10 o 
   0 -10   2      102.70       94.49     15.85 o 
   1 -10   2       26.45       43.36     14.81 o 
   2 -10   2       65.92       76.87     16.52 o 
  -3  -9   2       49.62       21.37      7.12 o 
  -2  -9   2       61.79       65.04     10.38 o 
  -1  -9   2      106.82      119.46     16.01 o 
   0  -9   2       19.32       24.10      6.62 o 
   1  -9   2      112.69      114.29     18.74 o 
   2  -9   2       37.62       28.92      9.79 o 
   3  -9   2       28.82       38.65     12.40 o 
  -4  -8   2       23.85       35.53      8.69 o 
  -3  -8   2       95.75      100.44     12.50 o 
  -2  -8   2      108.29      123.22     12.77 o 
  -1  -8   2      266.00      279.79     18.82 o 
   0  -8   2       59.99       74.92      9.16 o 
   1  -8   2      395.00      396.14     34.57 o 
   2  -8   2       91.85       96.74     14.15 o 
   3  -8   2       89.76       82.92     15.10 o 
   4  -8   2       39.16       57.68     29.66 o 
  -4  -7   2      100.31       86.02     13.42 o 
  -3  -7   2       77.33       73.27      9.21 o 
  -2  -7   2      193.51      191.24     14.36 o 
  -1  -7   2      263.01      269.43     15.10 o 
   0  -7   2      212.85      240.89     14.84 o 
   1  -7   2      103.97       95.59      9.88 o 
   2  -7   2      225.30      222.06     23.15 o 
   3  -7   2       75.75       78.02     12.77 o 
   4  -7   2       41.58       50.04     11.22 o 
  -5  -6   2       22.16       31.36      8.41 o 
  -4  -6   2       45.40       48.40     15.24 o 
  -3  -6   2      329.09      311.09     21.71 o 
  -2  -6   2      288.59      324.88     19.12 o 
  -1  -6   2      459.49      494.93     27.94 o 
   0  -6   2      518.34      590.40     33.50 o 
   1  -6   2       43.22       28.91      5.22 o 
   2  -6   2      933.06      998.34     78.24 o 
   3  -6   2       67.86       78.51     12.54 o 
   4  -6   2      194.55      194.16     25.40 o 
   5  -6   2       23.00       30.16     11.68 o 
  -5  -5   2       27.81       42.28      8.75 o 
  -4  -5   2      192.31      184.97     15.97 o 
  -3  -5   2      173.77      186.56     13.89 o 
  -2  -5   2      365.47      328.71     17.50 o 
  -1  -5   2      164.39      143.66      6.34 o 
   0  -5   2      284.48      279.48     16.93 o 
   1  -5   2      820.97      847.63     34.83 o 
   2  -5   2      480.38      498.86     34.53 o 
   3  -5   2       63.07       63.25     10.81 o 
   4  -5   2       49.84       41.03      8.73 o 
   5  -5   2       10.81       12.12      7.28 o 
  -5  -4   2       35.20       39.03      7.34 o 
  -4  -4   2       85.12      111.84      9.47 o 
  -3  -4   2      362.04      352.03     18.87 o 
  -2  -4   2      446.38      438.09     26.21 o 
  -1  -4   2     2010.33     2029.88     85.50 o 
   0  -4   2      537.94      486.13     18.82 o 
   1  -4   2      705.50      680.37     20.84 o 
   2  -4   2      405.06      453.84     33.82 o 
   3  -4   2      618.62      560.31     43.02 o 
   4  -4   2      221.85      237.99     25.61 o 
   5  -4   2       55.47       59.92     10.62 o 
  -6  -3   2       22.39        7.02     10.69 o 
  -5  -3   2       60.14       62.49      7.88 o 
  -4  -3   2      279.50      313.74     22.85 o 
  -3  -3   2      396.17      397.13     19.61 o 
  -2  -3   2      680.46      654.35     31.82 o 
  -1  -3   2     1280.90     1228.95     59.36 o 
   0  -3   2     1920.52     1895.22     68.65 o 
   1  -3   2      795.63      884.55     25.35 o 
   2  -3   2      178.16      178.96     12.55 o 
   3  -3   2      138.95      136.16     12.91 o 
   4  -3   2      175.96      170.49     21.42 o 
   5  -3   2       10.67       12.38      5.00 o 
   6  -3   2       16.95       18.84      6.75 o 
  -6  -2   2       46.02       29.68     12.14 o 
  -5  -2   2       54.95       66.59      7.31 o 
  -4  -2   2      187.60      206.88     13.80 o 
  -3  -2   2      724.11      768.33     35.68 o 
  -2  -2   2     1543.01     1668.97     82.91 o 
  -1  -2   2     1789.45     1893.97     81.44 o 
   0  -2   2     1128.69     1131.84     33.81 o 
   1  -2   2     2855.56     3305.97    100.65 o 
   2  -2   2     2466.92     2298.90     63.24 o 
   3  -2   2      787.99      754.53     25.32 o 
   4  -2   2      228.97      240.29     25.64 o 
   5  -2   2      120.27      117.43     11.40 o 
   6  -2   2       29.82       17.21      7.61 o 
  -6  -1   2       41.61       35.39     13.69 o 
  -5  -1   2       81.84       90.22      9.25 o 
  -4  -1   2      379.09      400.34     19.66 o 
  -3  -1   2      900.58      913.67     34.77 o 
  -2  -1   2      986.51      929.11     30.74 o 
  -1  -1   2     2293.86     2237.63     53.11 o 
   1  -1   2     4716.85     4644.03    147.28 o 
   2  -1   2     1242.54     1169.96     36.80 o 
   3  -1   2      498.85      481.54     24.00 o 
   4  -1   2       82.92       76.79      5.79 o 
   5  -1   2       24.54       28.42      5.23 o 
   6  -1   2       17.01       10.99      5.84 o 
  -6   0   2       42.53       40.02      8.58 o 
  -5   0   2       56.16       60.10      6.63 o 
  -4   0   2      256.49      285.55     16.22 o 
  -3   0   2      761.44      819.41     35.38 o 
  -2   0   2     2538.14     2826.15    132.81 o 
  -1   0   2     3969.17     3865.25     87.56 o 
   1   0   2     1827.97     1868.79     63.86 o 
   2   0   2     2390.31     2474.60    141.46 o 
   3   0   2      515.07      599.52     79.75 o 
   4   0   2      576.38      600.42     32.30 o 
   5   0   2       95.48      108.81     10.67 o 
   6   0   2       23.26       15.84     11.40 o 
  -6   1   2       32.97       45.96      8.93 o 
  -5   1   2      104.52      114.84      9.17 o 
  -4   1   2      367.03      441.43     55.49 o 
  -3   1   2      963.08      984.88     46.58 o 
  -2   1   2      891.35      822.12     31.71 o 
  -1   1   2     2062.91     2043.54     92.60 o 
   0   1   2        2.69        2.99      0.26 o 
   1   1   2     5123.04     4779.01    148.89 o 
   2   1   2     1264.30     1368.76    158.58 o 
   3   1   2      526.93      579.23     62.07 o 
   4   1   2       58.77       91.89     20.83 o 
   5   1   2       27.76       32.77      5.77 o 
   6   1   2       16.86       10.92     10.58 o 
  -6   2   2       45.40       46.20      8.47 o 
  -5   2   2       53.27       54.11      8.90 o 
  -4   2   2      204.16      222.78     12.84 o 
  -3   2   2      736.81      799.62     35.19 o 
  -2   2   2     1706.94     1713.07     55.55 o 
  -1   2   2     1756.00     1760.71     58.28 o 
   0   2   2      918.78      944.38     23.19 o 
   1   2   2     3407.86     3629.24    317.48 o 
   2   2   2     2377.16     2286.80    116.77 o 
   3   2   2      852.60      931.42     76.63 o 
   4   2   2      197.72      279.78     76.16 o 
   5   2   2      137.15      155.78     14.92 o 
   6   2   2       26.75       30.22     11.59 o 
  -6   3   2       23.89       24.56      7.62 o 
  -5   3   2       47.54       57.38      9.08 o 
  -4   3   2      289.40      283.56     24.06 o 
  -3   3   2      439.51      380.49     56.90 o 
  -2   3   2      676.90      604.74     55.56 o 
  -1   3   2     1576.94     1616.86     50.74 o 
   0   3   2     1636.34     1780.02     58.10 o 
   1   3   2      754.46      858.51     94.44 o 
   2   3   2      224.90      236.77      8.43 o 
   3   3   2      172.59      173.46      8.39 o 
   4   3   2      167.98      177.00     46.62 o 
   5   3   2       10.23        7.75      4.63 o 
   6   3   2       16.54        8.74      6.49 o 
  -5   4   2       34.19       50.30      8.92 o 
  -4   4   2       95.28      103.07     13.51 o 
  -3   4   2      333.94      331.38     23.35 o 
  -2   4   2      513.38      498.44     16.29 o 
  -1   4   2     1989.61     2097.09     77.94 o 
   0   4   2      648.84      623.28     19.71 o 
   1   4   2      549.94      625.95     64.28 o 
   2   4   2      566.26      544.20     20.45 o 
   3   4   2      598.98      559.89     27.69 o 
   4   4   2      233.92      321.68     73.78 o 
   5   4   2       48.67       75.44     13.60 o 
  -5   5   2       29.85       52.36     15.71 o 
  -4   5   2      182.32      212.18     21.37 o 
  -3   5   2      189.47      171.35     15.45 o 
  -2   5   2      379.76      381.02     23.37 o 
  -1   5   2       99.66       94.05      4.77 o 
   0   5   2      299.39      306.34     12.28 o 
   1   5   2      862.73      977.08    119.47 o 
   2   5   2      439.47      420.65     17.91 o 
   3   5   2       63.22       90.60     32.33 o 
   4   5   2       46.12       49.46      9.44 o 
   5   5   2       12.38       19.02      6.41 o 
  -5   6   2       19.05       34.76     11.99 o 
  -4   6   2       32.52       32.29      7.69 o 
  -3   6   2      347.84      358.35     34.69 o 
  -2   6   2      265.74      276.69     22.44 o 
  -1   6   2      510.65      501.55     25.04 o 
   0   6   2      477.76      516.72     24.30 o 
   1   6   2       44.47       47.33      9.67 o 
   2   6   2      873.07      904.47     86.74 o 
   3   6   2      102.68      136.41     27.78 o 
   4   6   2      191.49      253.13     45.54 o 
   5   6   2       21.92       35.96      8.28 o 
  -4   7   2      107.95       91.55     18.48 o 
  -3   7   2       75.36       78.47     10.39 o 
  -2   7   2      190.32      189.97     16.82 o 
  -1   7   2      206.28      193.94     11.39 o 
   0   7   2      242.43      279.42     14.70 o 
   1   7   2       95.60       98.35      5.51 o 
   2   7   2      258.06      327.55     51.58 o 
   3   7   2       57.20       72.03     14.75 o 
   4   7   2       45.98       56.55     16.42 o 
  -4   8   2       22.47       38.35     12.62 o 
  -3   8   2       87.42      102.63     24.21 o 
  -2   8   2      134.14      129.73     29.66 o 
  -1   8   2      260.68      248.57     14.78 o 
   0   8   2       44.75       50.03      5.45 o 
   1   8   2      367.39      344.13     20.24 o 
   2   8   2      102.82       93.95     11.62 o 
   3   8   2       96.84       89.89     12.58 o 
   4   8   2       39.09       30.72     10.92 o 
  -3   9   2       48.73       77.73     12.88 o 
  -2   9   2       68.95       83.47     11.30 o 
  -1   9   2      104.14      103.95     11.26 o 
   0   9   2       12.40       25.37      4.01 o 
   1   9   2      113.48      125.92     15.48 o 
   2   9   2       35.71       39.12      7.87 o 
   3   9   2       33.90       42.83      9.94 o 
  -2  10   2       53.61       44.11     11.24 o 
  -1  10   2       35.53       34.87      6.69 o 
   0  10   2       98.66       99.20     19.02 o 
   1  10   2       27.43       33.85      8.09 o 
   2  10   2       71.55       66.39     12.51 o 
   0  11   2        5.70        6.17      6.55 o 
   0 -11   3       19.88       26.71     19.91 o 
  -2 -10   3       15.46       23.80     11.11 o 
  -1 -10   3       26.10       24.17      7.98 o 
   0 -10   3       10.75       17.23      6.61 o 
   1 -10   3       40.48       58.54     12.83 o 
   2 -10   3       12.86       25.62     11.58 o 
  -3  -9   3       79.93      106.31     20.32 o 
  -2  -9   3       64.79       69.36      9.51 o 
  -1  -9   3      109.66      106.49     11.91 o 
   0  -9   3      141.73      161.59     17.88 o 
   1  -9   3      141.09      148.84     23.10 o 
   2  -9   3       72.74       66.87     12.56 o 
   3  -9   3       38.67       35.06     12.35 o 
  -4  -8   3       15.60       16.08     11.60 o 
  -3  -8   3       38.83       38.19      7.17 o 
  -2  -8   3       34.17       34.75      6.51 o 
  -1  -8   3      141.08      138.29     11.40 o 
   0  -8   3       68.07       71.97      7.68 o 
   1  -8   3       88.52       82.56     11.90 o 
   2  -8   3       51.09       68.67     18.17 o 
   3  -8   3       18.29       17.15     14.53 o 
   4  -8   3       41.01       45.70     13.52 o 
  -4  -7   3      112.97      104.21     13.89 o 
  -3  -7   3       73.31       81.41      8.78 o 
  -2  -7   3      421.79      459.48     32.42 o 
  -1  -7   3      201.41      225.49     13.91 o 
   0  -7   3      499.95      546.02     33.55 o 
   1  -7   3      676.63      673.95     32.28 o 
   2  -7   3      259.37      256.26     26.37 o 
   3  -7   3      101.10       92.21     13.41 o 
   4  -7   3       51.83       65.51     13.93 o 
  -5  -6   3       12.70       13.53     13.77 o 
  -4  -6   3       36.03       40.00      7.88 o 
  -3  -6   3      149.18      172.46     18.34 o 
  -2  -6   3      131.29      132.67     11.74 o 
  -1  -6   3       64.70       66.36      4.94 o 
   0  -6   3      222.98      217.59     14.47 o 
   1  -6   3      229.32      210.94      9.48 o 
   2  -6   3      357.26      354.25     29.93 o 
   3  -6   3      102.24      123.54     15.41 o 
   4  -6   3       67.35       65.83     12.47 o 
   5  -6   3        8.82        6.92      6.18 o 
  -5  -5   3       41.79       39.71      7.68 o 
  -4  -5   3      420.39      473.98     45.11 o 
  -3  -5   3      213.83      218.50     18.42 o 
  -2  -5   3      580.35      570.10     32.85 o 
  -1  -5   3     1060.84     1043.25     48.22 o 
   0  -5   3     1357.94     1317.70     55.52 o 
   1  -5   3     1113.35     1069.21     58.21 o 
   2  -5   3      193.56      202.98     22.09 o 
   3  -5   3      580.20      564.01     50.95 o 
   4  -5   3       61.20       65.67     11.33 o 
   5  -5   3       45.12       60.05     14.32 o 
  -5  -4   3        3.28       18.30      5.41 o 
  -4  -4   3      203.56      198.51     19.12 o 
  -3  -4   3      153.95      148.16     12.59 o 
  -2  -4   3      434.73      426.45     19.95 o 
  -1  -4   3      356.63      334.82     19.99 o 
   0  -4   3       50.25       40.19      2.65 o 
   1  -4   3      500.08      458.14     42.59 o 
   2  -4   3     1524.03     1659.55    111.00 o 
   3  -4   3       62.98       61.50      7.45 o 
   4  -4   3      117.30      113.50     14.12 o 
   5  -4   3       11.08       18.48      7.38 o 
  -6  -3   3       25.05       16.44     15.99 o 
  -5  -3   3      162.96      177.02     20.88 o 
  -4  -3   3      369.30      397.90     29.15 o 
  -3  -3   3      629.58      637.71     29.81 o 
  -2  -3   3     1822.81     1743.96    101.93 o 
  -1  -3   3      528.38      526.84     38.83 o 
   0  -3   3     2992.79     2961.12    144.40 o 
   1  -3   3      691.63      714.61     22.85 o 
   2  -3   3     2348.83     2191.54     89.18 o 
   3  -3   3      233.06      217.02     14.71 o 
   4  -3   3      260.93      245.40     23.49 o 
   5  -3   3       33.49       39.27      9.64 o 
  -6  -2   3        5.31        4.17      5.96 o 
  -5  -2   3       18.95       19.35      4.46 o 
  -4  -2   3       37.18       55.35      4.78 o 
  -3  -2   3      361.40      385.73     17.27 o 
  -2  -2   3      355.89      362.56     20.46 o 
  -1  -2   3     1491.89     1428.13     41.58 o 
   0  -2   3      701.33      708.71     22.59 o 
   1  -2   3     1413.24     1551.76     49.57 o 
   2  -2   3      210.44      209.78      5.44 o 
   3  -2   3      359.77      352.30     11.94 o 
   4  -2   3       95.48       89.18      7.02 o 
   5  -2   3       59.80       45.11      9.21 o 
   6  -2   3       15.88       22.21      7.98 o 
  -6  -1   3       59.90       36.37     28.90 o 
  -5  -1   3      197.63      209.58     16.53 o 
  -4  -1   3      541.68      541.68     29.11 o 
  -3  -1   3      641.59      584.01     25.77 o 
  -2  -1   3      545.41      498.34     14.84 o 
  -1  -1   3     2100.91     2007.94     60.03 o 
   0  -1   3     1303.47     1329.08     42.78 o 
   1  -1   3     7761.60     7773.60    226.87 o 
   2  -1   3      115.37       99.30      5.31 o 
   3  -1   3      602.99      678.75     33.05 o 
   4  -1   3      143.72      145.66      9.18 o 
   5  -1   3      104.46       97.33      9.46 o 
   6  -1   3       36.96       34.58     10.47 o 
  -6   0   3       31.52       34.72      8.60 o 
  -5   0   3        0.79        3.92      3.35 o 
  -4   0   3      229.62      218.91     11.92 o 
  -3   0   3      354.42      324.16     13.35 o 
  -2   0   3      168.53      157.87      5.16 o 
  -1   0   3        8.33        6.38      1.21 o 
   0   0   3       22.43       24.47      0.97 o 
   1   0   3     1432.31     1498.37     58.22 o 
   2   0   3      957.03      948.60     41.48 o 
   3   0   3      253.81      243.98     11.71 o 
   4   0   3      188.65      199.98     12.04 o 
   5   0   3       18.78       16.65      3.98 o 
   6   0   3       22.43       16.12      9.92 o 
  -6   1   3       44.39       45.87     12.25 o 
  -5   1   3      226.10      257.63     24.80 o 
  -4   1   3      494.31      579.94     64.82 o 
  -3   1   3      668.24      567.79     44.77 o 
  -2   1   3      487.70      406.38     27.96 o 
  -1   1   3     1999.16     1900.25     71.88 o 
   0   1   3     1366.71     1428.67     50.24 o 
   1   1   3     7628.48     7637.02    216.79 o 
   2   1   3      163.36      147.84      6.79 o 
   3   1   3      532.30      519.38     25.03 o 
   4   1   3      169.43      183.44     11.57 o 
   5   1   3       97.06       97.45     12.86 o 
  -6   2   3        6.52       15.10      6.23 o 
  -5   2   3       18.60       23.87      5.37 o 
  -4   2   3       37.04       51.36      7.08 o 
  -3   2   3      352.08      413.49     34.74 o 
  -2   2   3      290.46      277.97     11.70 o 
  -1   2   3     1466.94     1551.50     68.67 o 
   0   2   3      539.15      578.07     15.51 o 
   1   2   3     1421.12     1518.34     85.63 o 
   2   2   3      129.84      155.34     13.60 o 
   3   2   3      396.01      392.15     34.41 o 
   4   2   3       86.61       89.86      9.84 o 
   5   2   3       60.38       66.08     13.40 o 
   6   2   3       14.11        2.27      8.72 o 
  -6   3   3       28.72       44.96     12.50 o 
  -5   3   3      170.00      179.42     19.39 o 
  -4   3   3      349.55      355.64     28.26 o 
  -3   3   3      649.55      636.10     56.75 o 
  -2   3   3     1643.82     1657.69     64.73 o 
  -1   3   3      460.03      452.45     16.55 o 
   0   3   3     2955.27     3304.20    125.08 o 
   1   3   3      853.63      792.47     26.53 o 
   2   3   3     2324.61     2189.17     81.01 o 
   3   3   3      173.66      153.17     26.00 o 
   4   3   3      250.16      228.36     24.20 o 
   5   3   3       42.44       40.16      8.96 o 
  -5   4   3        0.61       12.01     16.65 o 
  -4   4   3      191.94      203.67     19.60 o 
  -3   4   3      160.24      147.75     13.67 o 
  -2   4   3      442.90      462.92     18.50 o 
  -1   4   3      345.39      336.54     12.62 o 
   0   4   3       73.52       71.94      2.72 o 
   1   4   3      525.10      498.71     14.21 o 
   2   4   3     1471.61     1542.99    199.09 o 
   3   4   3       48.64       54.26      6.94 o 
   4   4   3      113.35      128.95     13.56 o 
   5   4   3       14.46       30.48      7.21 o 
  -5   5   3       35.08       31.56      8.71 o 
  -4   5   3      444.27      470.67     44.53 o 
  -3   5   3      217.49      219.37     18.56 o 
  -2   5   3      548.25      508.53     37.95 o 
  -1   5   3     1136.39     1132.56     45.29 o 
   0   5   3     1240.49     1227.49     50.30 o 
   1   5   3     1211.23     1159.57     42.23 o 
   2   5   3      120.24      101.26      9.45 o 
   3   5   3      637.02      698.27    123.30 o 
   4   5   3       51.40       49.18     10.22 o 
   5   5   3       43.04       53.33     10.84 o 
  -5   6   3       12.59        2.30      7.62 o 
  -4   6   3       42.43       38.93      8.53 o 
  -3   6   3      150.42      164.14     16.42 o 
  -2   6   3      144.44      150.57     16.43 o 
  -1   6   3       54.65       51.45      4.02 o 
   0   6   3      178.75      171.07      9.24 o 
   1   6   3      229.28      215.47      9.26 o 
   2   6   3      406.30      368.42     37.04 o 
   3   6   3      105.83      108.45     12.94 o 
   4   6   3       58.89       55.36      9.59 o 
   5   6   3        6.77        7.39      5.46 o 
  -4   7   3      116.73      122.06     23.83 o 
  -3   7   3       73.85       94.80     10.82 o 
  -2   7   3      431.00      462.26     35.59 o 
  -1   7   3      149.88      163.16     10.62 o 
   0   7   3      617.10      619.40     30.01 o 
   1   7   3      593.19      592.25     29.91 o 
   2   7   3      322.43      294.88     23.41 o 
   3   7   3       67.65       71.10     20.24 o 
   4   7   3       60.41       62.74     21.11 o 
  -4   8   3       15.24       39.76     14.14 o 
  -3   8   3       43.41       41.25      9.52 o 
  -2   8   3       39.26       59.53      7.57 o 
  -1   8   3      121.51      124.61      8.82 o 
   0   8   3       71.98       73.89      6.10 o 
   1   8   3       91.69       88.59      6.66 o 
   2   8   3       59.97       76.40     10.19 o 
   3   8   3       16.62       19.83      6.07 o 
   4   8   3       40.87       39.77     11.03 o 
  -3   9   3       75.78       72.79     19.65 o 
  -2   9   3       66.06       64.09      9.63 o 
  -1   9   3      103.33      101.59     12.17 o 
   0   9   3      129.30      123.93     10.83 o 
   1   9   3      172.91      179.49     20.10 o 
   2   9   3       60.35       66.12     10.76 o 
   3   9   3       40.87       40.78      9.64 o 
  -2  10   3       16.54       32.55     10.48 o 
  -1  10   3       24.76       22.69      8.59 o 
   0  10   3       13.65        8.00      8.63 o 
   1  10   3       37.06       42.12     10.00 o 
   2  10   3       15.16       28.26      8.41 o 
   0  11   3       23.06       30.03     11.96 o 
  -2 -10   4        2.73        1.03      4.78 o 
  -1 -10   4        3.28        4.75      7.67 o 
   0 -10   4        0.27       -2.58      6.94 o 
   1 -10   4       30.03       25.76      9.54 o 
   2 -10   4        0.34       -6.45      6.45 o 
  -3  -9   4       74.06       74.85     13.54 o 
  -2  -9   4      127.90      118.51     15.11 o 
  -1  -9   4      126.43      121.93     12.24 o 
   0  -9   4      191.38      189.58     15.86 o 
   1  -9   4      137.07      138.65     18.36 o 
   2  -9   4       86.79       86.72     16.44 o 
   3  -9   4       52.02       64.41     15.03 o 
  -4  -8   4        7.38       12.27     13.19 o 
  -3  -8   4       14.25       10.67      5.45 o 
  -2  -8   4        2.21        2.81      3.04 o 
  -1  -8   4       16.62       20.84      4.61 o 
   0  -8   4       37.79       37.55      5.46 o 
   1  -8   4        5.35        3.31      4.71 o 
   2  -8   4       56.31       36.05      9.38 o 
   3  -8   4       14.62       29.26      8.99 o 
   4  -8   4        5.64        4.89      8.06 o 
  -4  -7   4      108.08      122.67     18.78 o 
  -3  -7   4      175.29      172.74     14.35 o 
  -2  -7   4      362.00      384.23     30.77 o 
  -1  -7   4      389.53      355.31     22.34 o 
   0  -7   4      694.53      696.18     38.75 o 
   1  -7   4      278.31      267.98     14.66 o 
   2  -7   4      127.36      152.90     18.70 o 
   3  -7   4      210.00      210.30     25.58 o 
   4  -7   4       70.75       81.56     20.51 o 
  -5  -6   4        4.48       14.43      8.69 o 
  -4  -6   4       48.80       39.91      7.88 o 
  -3  -6   4       27.88       32.11      4.35 o 
  -2  -6   4       11.77       18.57      3.78 o 
  -1  -6   4       42.37       44.74      7.33 o 
   0  -6   4      103.87      107.78      7.30 o 
   1  -6   4      287.78      263.02     11.94 o 
   2  -6   4        6.24       14.74      4.42 o 
   3  -6   4       60.38       45.17      9.09 o 
   4  -6   4       17.16       16.29      7.34 o 
   5  -6   4        0.25        9.62      6.19 o 
  -5  -5   4       86.87      116.94     16.57 o 
  -4  -5   4      269.68      256.48     26.68 o 
  -3  -5   4      185.13      165.38     10.31 o 
  -2  -5   4      854.19      788.88     39.71 o 
  -1  -5   4      642.29      629.50     36.64 o 
   0  -5   4     1086.05     1045.35     45.78 o 
   1  -5   4     1222.84     1140.62     45.53 o 
   2  -5   4      380.82      432.82     36.17 o 
   3  -5   4      342.36      367.55     31.74 o 
   4  -5   4       51.76       53.81     11.89 o 
   5  -5   4       91.20       83.40     16.54 o 
  -5  -4   4        3.27       13.25      7.84 o 
  -4  -4   4       52.32       50.86      5.73 o 
  -3  -4   4        0.50        5.39      2.11 o 
  -2  -4   4       49.46       59.02      3.84 o 
  -1  -4   4      126.58      146.11      6.63 o 
   0  -4   4      663.38      683.09     24.13 o 
   1  -4   4       86.13       86.27      5.47 o 
   2  -4   4       97.98      106.08      9.03 o 
   3  -4   4       56.21       55.53      8.22 o 
   4  -4   4       66.88       73.71     16.42 o 
   5  -4   4       10.50       12.17      8.96 o 
  -6  -3   4       26.27       27.48      9.40 o 
  -5  -3   4      246.21      287.47     44.12 o 
  -4  -3   4      411.45      416.97     23.69 o 
  -3  -3   4      611.38      614.60     28.63 o 
  -2  -3   4      941.76      902.10     62.90 o 
  -1  -3   4     1404.83     1407.79     49.97 o 
   0  -3   4     2743.78     2926.95    145.25 o 
   1  -3   4     1120.83     1124.81     40.55 o 
   2  -3   4      777.18      801.82     28.81 o 
   3  -3   4      546.13      551.27     40.96 o 
   4  -3   4      225.63      218.80     23.30 o 
   5  -3   4       89.95       83.93     21.24 o 
  -6  -2   4       16.47       11.91     12.58 o 
  -5  -2   4       24.35       29.51      6.90 o 
  -4  -2   4       36.62       43.12      5.64 o 
  -3  -2   4      211.42      193.37      8.79 o 
  -2  -2   4      146.38      158.21      5.16 o 
  -1  -2   4      118.53      122.39      7.19 o 
   0  -2   4      157.00      157.44      9.98 o 
   1  -2   4     1131.78     1294.21     47.85 o 
   2  -2   4       62.08       67.97      4.23 o 
   3  -2   4      101.15       97.26      4.08 o 
   4  -2   4       28.49       26.09      7.27 o 
   5  -2   4        6.14       -2.29      4.67 o 
   6  -2   4       12.08       18.35     12.75 o 
  -6  -1   4       66.10       81.48     16.15 o 
  -5  -1   4      266.42      256.81     18.16 o 
  -4  -1   4      393.36      375.70     20.44 o 
  -3  -1   4      898.03      892.49     46.88 o 
  -2  -1   4     2275.12     2143.05     99.66 o 
  -1  -1   4     4367.32     4855.44    216.59 o 
   0  -1   4     6545.48     6958.21    249.03 o 
   1  -1   4     2751.26     2628.30     74.24 o 
   2  -1   4      762.15      707.03     23.84 o 
   3  -1   4      864.36      822.47     34.24 o 
   4  -1   4      349.40      357.37     24.36 o 
   5  -1   4      131.62      136.80     14.15 o 
   6  -1   4       36.13       38.42     11.24 o 
  -6   0   4       13.22        8.85      7.93 o 
  -5   0   4       29.30       24.83      3.79 o 
  -4   0   4       99.23      103.95      6.79 o 
  -3   0   4        4.11        3.18      1.56 o 
  -2   0   4        7.49        6.47      1.14 o 
  -1   0   4      977.79     1078.60     34.19 o 
   0   0   4       53.32       44.98      4.87 o 
   1   0   4     1482.94     1515.29     64.82 o 
   2   0   4       49.52       51.73      5.67 o 
   3   0   4      111.30      126.62      7.19 o 
   4   0   4       15.27       22.94      3.63 o 
   5   0   4       11.37       14.17      4.18 o 
   6   0   4       14.37       32.62     15.49 o 
  -6   1   4       72.15       60.23     13.90 o 
  -5   1   4      269.91      254.25     20.38 o 
  -4   1   4      383.68      378.67     31.36 o 
  -3   1   4      846.70      809.33     33.87 o 
  -2   1   4     2278.90     2285.03     70.28 o 
  -1   1   4     4744.66     4967.99    202.73 o 
   0   1   4     6975.84     6842.57    258.25 o 
   1   1   4     2654.20     2633.28     97.56 o 
   2   1   4      828.02      771.83     28.95 o 
   3   1   4      783.50      765.58     37.73 o 
   4   1   4      399.65      396.03     22.63 o 
   5   1   4      116.43      129.10     13.69 o 
  -6   2   4       16.81        7.65      7.26 o 
  -5   2   4       24.50       32.94      5.31 o 
  -4   2   4       31.99       32.08      3.65 o 
  -3   2   4      226.99      213.55      9.96 o 
  -2   2   4      122.24      125.33     11.38 o 
  -1   2   4      152.71      157.80      5.80 o 
   0   2   4      206.51      199.97      7.74 o 
   1   2   4     1146.58     1246.91    112.68 o 
   2   2   4       78.11       72.69      5.07 o 
   3   2   4      105.42       96.51      7.72 o 
   4   2   4       21.41       25.80      5.96 o 
   5   2   4        8.23       15.31     10.47 o 
  -6   3   4       22.09       48.60     19.08 o 
  -5   3   4      260.15      289.53     30.13 o 
  -4   3   4      374.96      375.74     34.33 o 
  -3   3   4      746.55      719.14     54.53 o 
  -2   3   4      924.83      906.36     43.33 o 
  -1   3   4     1501.64     1532.03     77.32 o 
   0   3   4     2826.72     3020.87    110.25 o 
   1   3   4     1160.64     1084.18     54.40 o 
   2   3   4      665.38      682.48     41.05 o 
   3   3   4      629.22      550.11     32.56 o 
   4   3   4      224.04      247.85     21.07 o 
   5   3   4       93.81      111.97     15.05 o 
  -5   4   4        2.52        8.64      8.70 o 
  -4   4   4       55.54       60.05      9.04 o 
  -3   4   4        2.27       10.49      7.36 o 
  -2   4   4       49.45       54.89      3.77 o 
  -1   4   4      156.79      163.96      9.12 o 
   0   4   4      597.76      599.02     22.84 o 
   1   4   4      107.97       93.94      8.97 o 
   2   4   4       87.22       94.77      8.34 o 
   3   4   4       80.13       70.72      6.85 o 
   4   4   4       61.84       73.68     10.94 o 
   5   4   4       10.34       15.11      8.31 o 
  -5   5   4       86.16       86.69     16.77 o 
  -4   5   4      300.62      286.74     27.74 o 
  -3   5   4      130.27      146.57     16.15 o 
  -2   5   4      833.67      801.85     38.13 o 
  -1   5   4      650.93      660.86     37.51 o 
   0   5   4     1080.35     1087.45     52.84 o 
   1   5   4     1229.64     1129.00     92.47 o 
   2   5   4      420.99      427.25     28.46 o 
   3   5   4      287.48      275.04     25.41 o 
   4   5   4       66.43       84.98     11.58 o 
   5   5   4       89.78      116.62     17.22 o 
  -5   6   4        5.77       14.26      8.85 o 
  -4   6   4       43.39       45.05      8.52 o 
  -3   6   4       35.52       33.73      6.61 o 
  -2   6   4        8.44        8.65      6.31 o 
  -1   6   4       28.73       31.41      4.84 o 
   0   6   4      125.33      139.19     10.80 o 
   1   6   4      295.53      258.17     18.38 o 
   2   6   4        2.34        0.86      4.41 o 
   3   6   4       44.17       54.66     17.41 o 
   4   6   4       22.91       21.42      6.59 o 
   5   6   4        0.46       -7.30      7.30 o 
  -4   7   4       98.05       94.64     21.83 o 
  -3   7   4      168.19      153.74     16.89 o 
  -2   7   4      344.90      368.05     32.12 o 
  -1   7   4      392.72      383.93     26.58 o 
   0   7   4      722.24      723.54     50.19 o 
   1   7   4      270.42      261.07     20.87 o 
   2   7   4      120.21      142.75     14.19 o 
   3   7   4      206.62      195.22     21.67 o 
   4   7   4       64.33       55.50     13.56 o 
  -4   8   4        7.68       38.31     13.51 o 
  -3   8   4       11.12        9.28      4.93 o 
  -2   8   4        4.25        0.73      6.86 o 
  -1   8   4       10.55       11.55      4.15 o 
   0   8   4       46.89       45.17      5.23 o 
   1   8   4        1.78       14.20      3.98 o 
   2   8   4       61.07       61.35      9.93 o 
   3   8   4       12.57       23.09      7.28 o 
   4   8   4        3.56       13.30      7.05 o 
  -3   9   4       65.12       70.17     19.36 o 
  -2   9   4      126.43      138.45     19.49 o 
  -1   9   4      128.72      118.57     12.87 o 
   0   9   4      196.26      189.13     13.13 o 
   1   9   4      141.97      144.88     15.73 o 
   2   9   4       71.61       75.67     13.33 o 
   3   9   4       55.13       56.76     12.31 o 
  -2  10   4        2.25        3.15      6.23 o 
  -1  10   4        2.45        8.51      4.42 o 
   0  10   4        0.54       -3.44      3.44 o 
   1  10   4       28.79       25.35      8.43 o 
   2  10   4        1.46        0.31      4.68 o 
  -2 -10   5        2.14       -1.22      4.56 o 
  -1 -10   5        4.89        5.98      5.05 o 
   0 -10   5        3.25        0.04      5.50 o 
   1 -10   5        7.02       14.50      7.63 o 
   2 -10   5        4.49        6.95      4.72 o 
  -3  -9   5       79.26       84.81     15.62 o 
  -2  -9   5       95.44      112.34     16.83 o 
  -1  -9   5      147.92      133.47     13.34 o 
   0  -9   5      186.60      197.11     16.40 o 
   1  -9   5       76.14       67.95     14.55 o 
   2  -9   5      123.56      152.19     31.03 o 
   3  -9   5       37.59       29.00     11.95 o 
  -4  -8   5       20.45       30.32      8.33 o 
  -3  -8   5        2.98        7.82      7.46 o 
  -2  -8   5       36.68       42.72      8.10 o 
  -1  -8   5        3.67       13.44      3.98 o 
   0  -8   5       49.76       55.18     10.71 o 
   1  -8   5        6.47       -2.63      4.23 o 
   2  -8   5        4.68       15.77      5.80 o 
   3  -8   5        0.86        7.01      9.13 o 
  -4  -7   5       87.15       80.75     15.09 o 
  -3  -7   5      127.83      127.98     15.30 o 
  -2  -7   5      393.61      371.48     25.87 o 
  -1  -7   5      350.64      345.40     21.47 o 
   0  -7   5      472.35      484.33     26.99 o 
   1  -7   5      253.87      225.52     12.86 o 
   2  -7   5      291.29      306.36     29.33 o 
   3  -7   5      173.63      195.84     27.92 o 
   4  -7   5       27.21       62.97     13.91 o 
  -5  -6   5       25.50       24.70      8.09 o 
  -4  -6   5        4.42        8.31      4.46 o 
  -3  -6   5      153.63      150.82     15.57 o 
  -2  -6   5       12.34       12.49      3.35 o 
  -1  -6   5       66.29       57.11      7.12 o 
   0  -6   5       36.22       37.28      3.69 o 
   1  -6   5       18.37       19.91      3.19 o 
   2  -6   5       11.51       12.03      8.50 o 
   3  -6   5       12.16       14.02      5.77 o 
   4  -6   5        8.32       15.76      7.28 o 
  -5  -5   5      102.28       93.68     15.03 o 
  -4  -5   5      114.74      112.45     11.78 o 
  -3  -5   5      533.89      501.18     26.88 o 
  -2  -5   5      883.48      880.37     44.94 o 
  -1  -5   5     1443.66     1339.40     61.97 o 
   0  -5   5     1013.90     1130.07     88.30 o 
   1  -5   5      641.55      639.75     27.66 o 
   2  -5   5      170.65      190.46     17.03 o 
   3  -5   5      583.38      588.91     52.40 o 
   4  -5   5      122.24      118.88     18.15 o 
   5  -5   5       88.31      102.15     20.83 o 
  -5  -4   5        3.16        5.11      7.15 o 
  -4  -4   5       21.06       18.56      4.63 o 
  -3  -4   5       53.30       50.30      3.67 o 
  -2  -4   5       43.50       38.06      4.59 o 
  -1  -4   5       98.22       90.43      4.42 o 
   0  -4   5      130.48      139.46      7.18 o 
   1  -4   5       50.60       56.02      3.17 o 
   2  -4   5       60.60       54.14      7.39 o 
   3  -4   5       42.92       39.40      7.19 o 
   4  -4   5       10.35       16.22      5.73 o 
   5  -4   5        1.11        5.71     12.64 o 
  -6  -3   5       88.19       84.03     16.84 o 
  -5  -3   5      154.72      155.62     17.18 o 
  -4  -3   5      199.30      184.19     10.60 o 
  -3  -3   5      517.46      499.60     25.75 o 
  -2  -3   5     1659.49     1572.10     58.41 o 
  -1  -3   5     1764.39     1662.60     88.57 o 
   0  -3   5     3066.38     2985.54    151.52 o 
   1  -3   5     1548.71     1575.45     64.83 o 
   2  -3   5     1054.64     1006.26     41.92 o 
   3  -3   5      379.93      388.13     30.66 o 
   4  -3   5      308.97      280.35     28.77 o 
   5  -3   5       70.88       60.24     13.56 o 
  -6  -2   5        9.02       31.77     13.03 o 
  -5  -2   5       45.17       44.97      7.20 o 
  -4  -2   5       20.57       20.81      3.95 o 
  -3  -2   5      162.25      171.14     13.96 o 
  -2  -2   5       85.67       87.87      5.53 o 
  -1  -2   5      266.35      291.19     12.31 o 
   0  -2   5      277.65      283.21      9.01 o 
   1  -2   5       79.27       83.61      8.19 o 
   2  -2   5       72.34       68.92      2.30 o 
   3  -2   5       39.38       39.28      3.06 o 
   4  -2   5       18.63       21.44      5.73 o 
   5  -2   5        3.71        3.12      3.92 o 
  -5  -1   5      252.01      244.02     27.34 o 
  -4  -1   5      244.43      234.64     17.23 o 
  -3  -1   5      754.81      768.24     39.20 o 
  -2  -1   5     1536.81     1581.19     95.82 o 
  -1  -1   5     2174.99     2241.28     89.78 o 
   0  -1   5     2639.04     2729.86    185.42 o 
   1  -1   5     1311.50     1410.89     40.66 o 
   2  -1   5     1278.56     1248.63     46.40 o 
   3  -1   5      932.38      946.00     41.42 o 
   4  -1   5      227.82      237.56     14.58 o 
   5  -1   5      149.00      144.32     25.44 o 
  -6   0   5       14.47       15.33      8.94 o 
  -5   0   5        3.68        3.38      2.54 o 
  -4   0   5       18.31       16.30      2.90 o 
  -3   0   5      145.11      127.58      5.94 o 
  -2   0   5      935.40      907.52     29.40 o 
  -1   0   5        1.79        4.60      0.77 o 
   0   0   5       49.29       49.87      2.49 o 
   1   0   5       93.71       89.09      5.29 o 
   2   0   5      339.67      355.19     19.12 o 
   3   0   5        4.74        6.45      3.07 o 
   4   0   5       36.52       28.51      4.11 o 
   5   0   5       11.31       17.41      6.46 o 
  -6   1   5       35.56       52.14     12.64 o 
  -5   1   5      212.26      215.95     13.39 o 
  -4   1   5      275.33      280.01     23.09 o 
  -3   1   5      810.20      773.47     31.21 o 
  -2   1   5     1549.59     1400.55     55.39 o 
  -1   1   5     1927.59     1971.46     82.03 o 
   0   1   5     2492.81     2685.94    128.61 o 
   1   1   5      849.74      932.97     40.81 o 
   2   1   5     1460.54     1398.75     57.04 o 
   3   1   5      852.59      868.34     61.45 o 
   4   1   5      274.62      309.17     29.84 o 
   5   1   5      129.43      142.05     31.37 o 
  -6   2   5       12.45       30.63     10.36 o 
  -5   2   5       34.97       31.86      7.68 o 
  -4   2   5       28.66       20.57      2.62 o 
  -3   2   5      164.64      170.16     11.91 o 
  -2   2   5      112.87      118.75      5.44 o 
  -1   2   5      228.35      264.71     16.76 o 
   0   2   5      310.61      300.61      8.82 o 
   1   2   5       66.29       65.15      3.63 o 
   2   2   5       76.59       80.10      4.84 o 
   3   2   5       40.94       49.18      4.55 o 
   4   2   5       18.33       10.04      5.89 o 
   5   2   5        3.94       -1.95      5.56 o 
  -6   3   5       79.21       70.46     17.41 o 
  -5   3   5      169.77      193.69     20.47 o 
  -4   3   5      188.67      196.27     12.03 o 
  -3   3   5      443.55      401.69     25.98 o 
  -2   3   5     1586.69     1504.70     81.98 o 
  -1   3   5     1750.39     1804.88     75.52 o 
   0   3   5     2962.12     2911.51    111.64 o 
   1   3   5     1504.93     1632.36     94.54 o 
   2   3   5     1049.23      967.59     55.53 o 
   3   3   5      383.07      370.49     24.84 o 
   4   3   5      290.41      308.53     25.82 o 
   5   3   5       68.16       79.33     11.73 o 
  -5   4   5        5.81        1.18      4.72 o 
  -4   4   5       16.14       18.70      5.60 o 
  -3   4   5       55.59       52.66      3.75 o 
  -2   4   5       55.27       60.71      3.92 o 
  -1   4   5      109.73      110.25      5.33 o 
   0   4   5      111.30      113.23      4.90 o 
   1   4   5       44.50       52.43      5.66 o 
   2   4   5       65.93       62.00      6.03 o 
   3   4   5       41.97       43.10      5.84 o 
   4   4   5       10.84       13.93      9.67 o 
   5   4   5        1.10        3.20      4.63 o 
  -5   5   5      102.46      111.66     20.43 o 
  -4   5   5       95.19      104.03     15.50 o 
  -3   5   5      531.44      515.88     41.11 o 
  -2   5   5      893.92      923.60     47.96 o 
  -1   5   5     1443.23     1366.93     63.09 o 
   0   5   5     1097.01     1060.32     52.45 o 
   1   5   5      602.20      586.91     37.71 o 
   2   5   5      173.67      171.55     14.37 o 
   3   5   5      590.95      628.51     50.14 o 
   4   5   5      123.61      133.86     16.92 o 
   5   5   5       92.42      100.90     15.58 o 
  -5   6   5       25.05       54.34     14.80 o 
  -4   6   5        1.90        5.34      5.59 o 
  -3   6   5      160.34      165.75     19.00 o 
  -2   6   5       11.37        2.47      3.56 o 
  -1   6   5       64.14       60.38      4.59 o 
   0   6   5       26.93       24.19      3.71 o 
   1   6   5       24.03       29.93      4.50 o 
   2   6   5       12.17       11.56      4.22 o 
   3   6   5       12.27       14.79      4.74 o 
   4   6   5        7.75       14.48      5.77 o 
  -4   7   5       82.14       71.93     13.40 o 
  -3   7   5      121.84      138.27     18.89 o 
  -2   7   5      425.20      408.89     31.70 o 
  -1   7   5      386.06      337.47     31.84 o 
   0   7   5      452.77      443.26     22.93 o 
   1   7   5      252.88      239.42     19.13 o 
   2   7   5      263.30      245.98     22.27 o 
   3   7   5      172.64      181.05     22.58 o 
   4   7   5       43.85       48.41     10.73 o 
  -4   8   5       20.84       37.12     14.64 o 
  -3   8   5        6.13        9.31      5.88 o 
  -2   8   5       33.85       31.87      7.78 o 
  -1   8   5        6.09       16.32      4.17 o 
   0   8   5       45.09       41.61      4.35 o 
   1   8   5        4.71       -2.26      5.82 o 
   2   8   5        5.90        5.01      4.75 o 
   3   8   5        1.20       12.82      5.98 o 
  -3   9   5       74.22      112.42     25.56 o 
  -2   9   5       83.82       83.79     13.63 o 
  -1   9   5      175.08      178.58     16.03 o 
   0   9   5      174.29      183.24     18.74 o 
   1   9   5       79.53      106.20     13.96 o 
   2   9   5      119.20      114.24     16.65 o 
   3   9   5       46.25       47.63      8.92 o 
  -2  10   5        3.13       -1.08      4.07 o 
  -1  10   5        4.16        8.34      5.73 o 
   0  10   5        3.54       13.14      4.57 o 
   1  10   5        5.29        5.59      6.05 o 
   2  10   5        5.29       -4.12      4.12 o 
  -2 -10   6       23.86       13.81      5.95 o 
  -1 -10   6        8.25       14.60      5.93 o 
   0 -10   6       18.40       15.83      6.57 o 
   1 -10   6       19.78        6.26     12.51 o 
  -3  -9   6       58.02       57.05     13.03 o 
  -2  -9   6       75.76       66.36     10.82 o 
  -1  -9   6      144.44      165.94     15.92 o 
   0  -9   6      115.68      113.22     11.88 o 
   1  -9   6       74.20       81.63     14.50 o 
   2  -9   6       91.45       66.36     15.71 o 
   3  -9   6       20.78       25.86     11.47 o 
  -4  -8   6       60.68       65.18     12.67 o 
  -3  -8   6       24.24       31.19      7.68 o 
  -2  -8   6       39.15       43.97      8.31 o 
  -1  -8   6       76.59       87.45      8.40 o 
   0  -8   6       22.25       27.69      4.69 o 
   1  -8   6       38.00       37.25      8.51 o 
   2  -8   6       45.60       48.83     10.40 o 
   3  -8   6        6.91       14.43      6.90 o 
  -4  -7   6       58.52       63.12     12.77 o 
  -3  -7   6      146.48      140.72     17.28 o 
  -2  -7   6      273.45      262.44     21.57 o 
  -1  -7   6      236.97      210.97     17.73 o 
   0  -7   6      306.45      289.33     16.98 o 
   1  -7   6      166.58      134.30     10.53 o 
   2  -7   6      207.02      232.93     24.78 o 
   3  -7   6       96.70      113.38     24.37 o 
   4  -7   6       60.79       72.08     15.94 o 
  -5  -6   6       48.31       35.74     11.38 o 
  -4  -6   6       14.55       24.85      6.57 o 
  -3  -6   6      164.72      155.50     16.04 o 
  -2  -6   6       22.86       25.36      5.27 o 
  -1  -6   6      228.05      223.10     12.83 o 
   0  -6   6       89.51       87.20      6.00 o 
   1  -6   6      130.94      121.99     10.12 o 
   2  -6   6      137.80      166.09     19.24 o 
   3  -6   6        0.36        9.39      8.00 o 
   4  -6   6       43.67       37.02     11.00 o 
  -5  -5   6       72.25       73.87     12.04 o 
  -4  -5   6       56.08       57.12     10.50 o 
  -3  -5   6      558.71      525.96     38.23 o 
  -2  -5   6      239.60      205.59     11.00 o 
  -1  -5   6      604.25      631.21     45.97 o 
   0  -5   6      228.58      227.49     10.87 o 
   1  -5   6      628.43      633.01     29.11 o 
   2  -5   6      413.41      439.83     35.72 o 
   3  -5   6      369.29      385.27     37.61 o 
   4  -5   6       51.48       51.55      9.54 o 
   5  -5   6       51.57       70.69     17.22 o 
  -5  -4   6       19.00       16.44      6.47 o 
  -4  -4   6      116.75       98.83     10.67 o 
  -3  -4   6      278.72      258.65     20.86 o 
  -2  -4   6       71.91       66.11      6.54 o 
  -1  -4   6      232.68      226.02      8.99 o 
   0  -4   6      164.03      170.68     10.13 o 
   1  -4   6      238.60      233.37     10.36 o 
   2  -4   6      131.94      121.22      6.28 o 
   3  -4   6       68.64       70.14      8.85 o 
   4  -4   6       34.83       40.55     10.06 o 
   5  -4   6        3.35        4.89     10.99 o 
  -6  -3   6       38.25       37.65     13.22 o 
  -5  -3   6       43.48       44.57      7.71 o 
  -4  -3   6      158.38      157.69     17.25 o 
  -3  -3   6      789.27      823.74    113.97 o 
  -2  -3   6      968.68      908.46     53.56 o 
  -1  -3   6     1329.24     1137.77    105.32 o 
   0  -3   6     1028.74     1060.07     42.21 o 
   1  -3   6      210.86      191.67      9.08 o 
   2  -3   6      799.43      841.49     40.40 o 
   3  -3   6      450.57      394.50     26.20 o 
   4  -3   6      202.86      185.73     22.87 o 
   5  -3   6       51.42       58.92     12.55 o 
  -6  -2   6       20.61       34.66     10.96 o 
  -5  -2   6       24.13       20.40      4.67 o 
  -4  -2   6      195.06      172.23     13.33 o 
  -3  -2   6      301.51      298.09     18.64 o 
  -2  -2   6     1002.35      970.80     50.93 o 
  -1  -2   6      316.85      336.22     13.59 o 
   0  -2   6       27.58       20.13      2.39 o 
   1  -2   6      938.38      963.34     26.57 o 
   2  -2   6       49.44       44.26      8.30 o 
   3  -2   6      101.55       91.76      7.66 o 
   4  -2   6       58.71       59.62      9.98 o 
   5  -2   6       19.09       21.32      8.22 o 
  -5  -1   6      151.41      127.54     13.19 o 
  -4  -1   6      259.05      232.24     14.75 o 
  -3  -1   6      754.06      709.25     35.57 o 
  -2  -1   6     2276.17     2330.51    110.69 o 
  -1  -1   6     1550.38     1678.59     77.62 o 
   0  -1   6     2544.46     2740.58    144.08 o 
   1  -1   6     1202.28     1209.03     43.34 o 
   2  -1   6     1880.47     1797.43     72.77 o 
   3  -1   6      423.03      416.75     18.70 o 
   4  -1   6      220.97      224.84     17.59 o 
   5  -1   6      102.15       93.88     28.65 o 
  -6   0   6       23.07        4.97      5.13 o 
  -5   0   6       41.80       31.42      4.37 o 
  -4   0   6      431.52      435.00     23.33 o 
  -3   0   6      426.89      417.68     17.80 o 
  -2   0   6      316.94      338.47     11.49 o 
  -1   0   6      889.88     1070.21     35.35 o 
   0   0   6      637.97      627.82     22.99 o 
   1   0   6      220.96      205.91     11.30 o 
   2   0   6     1347.60     1342.08     76.49 o 
   3   0   6        6.13        7.24      2.47 o 
   4   0   6       52.15       55.30      7.51 o 
   5   0   6        0.21        6.78      4.51 o 
  -6   1   6       43.07       58.97     12.26 o 
  -5   1   6      176.84      165.03     12.59 o 
  -4   1   6      237.19      213.61     10.65 o 
  -3   1   6      734.64      668.96     25.74 o 
  -2   1   6     2308.96     2212.33    127.77 o 
  -1   1   6     1737.98     1842.63     99.86 o 
   0   1   6     2677.17     2653.44    111.88 o 
   1   1   6     1162.81     1151.87     49.41 o 
   2   1   6     1999.77     1937.72     98.93 o 
   3   1   6      413.21      409.46     22.07 o 
   4   1   6      204.02      218.12     15.02 o 
   5   1   6      111.62      122.11     12.37 o 
  -6   2   6       20.46       21.50     10.48 o 
  -5   2   6       18.65        8.36      6.63 o 
  -4   2   6      241.68      224.34     31.52 o 
  -3   2   6      249.89      250.22     13.77 o 
  -2   2   6     1023.79     1048.49     49.79 o 
  -1   2   6      209.43      201.44      9.99 o 
   0   2   6       31.72       32.44      3.03 o 
   1   2   6      999.45     1064.59     44.77 o 
   2   2   6       55.80       51.77      4.05 o 
   3   2   6      118.43      117.02      7.99 o 
   4   2   6       41.44       49.95      7.75 o 
   5   2   6       22.35       26.70      6.90 o 
  -6   3   6       41.09       37.41     10.41 o 
  -5   3   6       35.01       62.19     11.85 o 
  -4   3   6      194.99      186.33     19.70 o 
  -3   3   6      759.38      763.26     39.74 o 
  -2   3   6     1105.89     1131.20     78.31 o 
  -1   3   6     1272.88     1248.62     54.17 o 
   0   3   6     1178.14     1142.89     41.50 o 
   1   3   6      220.07      205.47     11.90 o 
   2   3   6      856.85      918.08     56.91 o 
   3   3   6      411.50      405.28     27.16 o 
   4   3   6      237.16      246.65     20.36 o 
   5   3   6       43.23       52.93     12.46 o 
  -5   4   6       14.97       17.87      8.44 o 
  -4   4   6      106.60       99.93     14.15 o 
  -3   4   6      311.10      300.17     21.93 o 
  -2   4   6       58.89       61.43      8.04 o 
  -1   4   6      237.25      232.15     11.30 o 
   0   4   6      165.43      163.40      6.73 o 
   1   4   6      219.11      214.69     14.61 o 
   2   4   6      140.24      158.53     12.78 o 
   3   4   6       51.32       44.29      7.88 o 
   4   4   6       40.51       38.16      9.35 o 
   5   4   6        2.47        5.19      5.68 o 
  -5   5   6       75.72       72.40     13.21 o 
  -4   5   6       39.69       44.72     10.09 o 
  -3   5   6      576.29      547.33     43.15 o 
  -2   5   6      260.13      257.06     14.08 o 
  -1   5   6      622.51      564.29     26.39 o 
   0   5   6      219.19      219.17     10.07 o 
   1   5   6      593.29      588.37     61.93 o 
   2   5   6      401.17      379.35     29.06 o 
   3   5   6      395.73      377.89     30.65 o 
   4   5   6       33.63       34.45      8.16 o 
   5   5   6       57.13       69.63     15.50 o 
  -5   6   6       47.84       32.96      9.72 o 
  -4   6   6       16.07       25.04      8.29 o 
  -3   6   6      174.34      154.68     16.16 o 
  -2   6   6       13.90       14.74      3.32 o 
  -1   6   6      206.05      209.85     12.56 o 
   0   6   6       81.23       82.39      5.24 o 
   1   6   6      146.95      162.13     12.64 o 
   2   6   6      136.03      136.52     15.58 o 
   3   6   6        3.69        5.49      4.22 o 
   4   6   6       44.15       39.04      9.26 o 
  -4   7   6       62.65       76.86     13.46 o 
  -3   7   6      151.35      148.51     17.16 o 
  -2   7   6      273.19      247.86     33.23 o 
  -1   7   6      233.15      210.28     15.90 o 
   0   7   6      260.55      256.00     14.13 o 
   1   7   6      168.01      164.37     31.01 o 
   2   7   6      219.22      218.03     20.27 o 
   3   7   6      104.33      110.14     13.44 o 
   4   7   6       63.57       73.13     12.10 o 
  -4   8   6       61.27       46.41     19.83 o 
  -3   8   6       23.59       19.85      8.08 o 
  -2   8   6       42.20       51.66      8.01 o 
  -1   8   6       73.08       69.08      6.87 o 
   0   8   6       19.94       27.87      5.99 o 
   1   8   6       45.86       52.08      8.77 o 
   2   8   6       44.08       50.39      9.05 o 
   3   8   6        7.81        3.89      4.55 o 
  -3   9   6       67.18       77.28     12.46 o 
  -2   9   6       74.47       61.52     11.99 o 
  -1   9   6      155.49      151.67     24.56 o 
   0   9   6       96.42      102.27     14.54 o 
   1   9   6       81.97       72.71     12.91 o 
   2   9   6       83.25       94.42     27.36 o 
   3   9   6       27.12       29.81      9.57 o 
  -2  10   6       17.30       15.02      7.97 o 
  -1  10   6        9.49       24.46      9.89 o 
   0  10   6       16.82        7.78      9.38 o 
   1  10   6       17.66       13.23      5.40 o 
  -2 -10   7       37.82       40.11     14.23 o 
  -1 -10   7       50.17       30.79     12.97 o 
   0 -10   7       30.80       20.15     11.24 o 
   1 -10   7       43.12       43.68     12.43 o 
  -3  -9   7       41.39       54.14     12.51 o 
  -2  -9   7       75.84       65.17     11.00 o 
  -1  -9   7       21.49       33.00     10.80 o 
   0  -9   7       52.76       51.24      6.70 o 
   1  -9   7       46.62       75.47     23.47 o 
   2  -9   7       33.13       43.18     11.81 o 
  -4  -8   7       37.28       51.23     18.53 o 
  -3  -8   7       45.75       43.81      8.83 o 
  -2  -8   7       85.58       90.94     12.87 o 
  -1  -8   7      108.68      109.26     13.01 o 
   0  -8   7       83.09       77.24      8.90 o 
   1  -8   7      124.58      115.28     16.50 o 
   2  -8   7       35.63       38.15     10.46 o 
   3  -8   7       35.19       34.10     11.14 o 
  -4  -7   7       43.94       67.98     29.00 o 
  -3  -7   7      123.99      103.51     14.47 o 
  -2  -7   7       54.37       52.05      7.59 o 
  -1  -7   7      143.88      158.99     11.02 o 
   0  -7   7      155.90      160.72     11.22 o 
   1  -7   7      151.78      134.58      9.68 o 
   2  -7   7      174.40      195.44     22.20 o 
   3  -7   7       26.58       35.30     10.63 o 
   4  -7   7       41.12       59.87     13.12 o 
  -5  -6   7       28.92       36.80     18.10 o 
  -4  -6   7      105.08       95.80     13.72 o 
  -3  -6   7      102.76      118.44     14.13 o 
  -2  -6   7      179.80      163.63     14.77 o 
  -1  -6   7      331.19      344.95     26.57 o 
   0  -6   7      268.21      277.93     18.24 o 
   1  -6   7      252.80      256.14     14.05 o 
   2  -6   7      136.76      165.93     17.96 o 
   3  -6   7       11.80       19.61      6.63 o 
   4  -6   7       68.31       65.18     23.03 o 
  -5  -5   7       56.70       49.77     11.52 o 
  -4  -5   7       47.01       42.77      7.70 o 
  -3  -5   7      539.35      536.32     41.76 o 
  -2  -5   7       19.02       24.85      5.42 o 
  -1  -5   7      638.86      616.49     35.02 o 
   0  -5   7      139.90      123.00     10.22 o 
   1  -5   7      508.92      499.35     25.34 o 
   2  -5   7      335.29      332.90     29.80 o 
   3  -5   7       89.41       95.90     14.51 o 
   4  -5   7       51.63       70.40     12.22 o 
   5  -5   7       30.40       37.81     22.29 o 
  -5  -4   7       78.66       69.46     12.37 o 
  -4  -4   7      168.22      161.51     17.94 o 
  -3  -4   7      398.31      429.91     48.34 o 
  -2  -4   7      323.13      321.25     18.49 o 
  -1  -4   7      480.97      461.66     23.66 o 
   0  -4   7      542.69      512.21     50.23 o 
   1  -4   7      603.03      636.52     31.25 o 
   2  -4   7      256.55      251.94     12.85 o 
   3  -4   7      108.39      118.98     14.27 o 
   4  -4   7       35.58       56.45     17.52 o 
   5  -4   7       20.79       35.83     14.31 o 
  -5  -3   7       22.46       24.63      5.78 o 
  -4  -3   7      262.24      237.82     18.29 o 
  -3  -3   7      154.82      141.33     11.67 o 
  -2  -3   7      555.95      579.73     42.93 o 
  -1  -3   7      369.41      336.87     32.74 o 
   0  -3   7      682.72      691.37     20.90 o 
   1  -3   7      854.21      886.10     40.15 o 
   2  -3   7      514.91      542.37     31.69 o 
   3  -3   7      179.82      177.92     10.90 o 
   4  -3   7       53.28       59.02     12.59 o 
   5  -3   7       40.45       37.40      9.98 o 
  -6  -2   7       37.51       49.96     11.77 o 
  -5  -2   7       53.21       50.13      7.76 o 
  -4  -2   7      770.71      786.24     55.68 o 
  -3  -2   7      198.11      204.68     11.71 o 
  -2  -2   7      424.38      471.98     42.00 o 
  -1  -2   7      543.41      582.39     30.82 o 
   0  -2   7     1367.54     1451.31     58.10 o 
   1  -2   7      982.87      949.09     32.83 o 
   2  -2   7      379.36      381.44     21.81 o 
   3  -2   7      162.30      139.03     11.32 o 
   4  -2   7      109.01       95.42     23.11 o 
   5  -2   7       10.46       11.88      8.39 o 
  -5  -1   7       52.05       49.97     10.97 o 
  -4  -1   7      106.57      111.15     16.70 o 
  -3  -1   7      585.30      598.39     29.77 o 
  -2  -1   7      405.42      454.41     48.12 o 
  -1  -1   7     2223.55     2356.23     89.38 o 
   0  -1   7      489.95      542.72     30.65 o 
   1  -1   7      310.31      302.30     11.91 o 
   2  -1   7      948.03      923.79     36.83 o 
   3  -1   7      147.31      132.95      7.56 o 
   4  -1   7      148.92      163.68     14.79 o 
   5  -1   7       35.52       31.17     13.16 o 
  -6   0   7       49.29       45.52     14.89 o 
  -5   0   7      175.65      141.29     15.06 o 
  -4   0   7       37.50       33.27      3.47 o 
  -3   0   7      600.13      598.45     29.34 o 
  -2   0   7      359.91      350.55     12.38 o 
  -1   0   7     2669.74     3041.95    126.93 o 
   0   0   7      285.65      278.46     11.35 o 
   1   0   7     1693.08     1707.68     95.29 o 
   2   0   7       98.10       86.57      4.43 o 
   3   0   7       85.11       69.71      7.02 o 
   4   0   7       85.23       85.23      8.96 o 
   5   0   7       62.76       60.42     16.40 o 
  -6   1   7       20.87       39.80     12.07 o 
  -5   1   7       33.15       29.23      5.51 o 
  -4   1   7      136.19      114.06     10.34 o 
  -3   1   7      552.30      535.74     19.32 o 
  -2   1   7      520.77      587.19     31.40 o 
  -1   1   7     1773.94     1954.63     66.07 o 
   0   1   7      643.28      666.89     25.82 o 
   1   1   7      317.43      301.18     13.91 o 
   2   1   7      869.49      886.79     43.69 o 
   3   1   7      177.09      176.48     10.04 o 
   4   1   7      148.63      155.03     13.25 o 
   5   1   7       31.67       36.47      7.36 o 
  -6   2   7       41.35       36.91     13.30 o 
  -5   2   7       49.27       54.91     11.61 o 
  -4   2   7      762.40      688.53     40.99 o 
  -3   2   7      119.45      119.23      9.80 o 
  -2   2   7      484.03      520.59     25.92 o 
  -1   2   7      621.11      609.17     27.26 o 
   0   2   7     1375.46     1387.37     84.11 o 
   1   2   7     1005.88      961.07     43.43 o 
   2   2   7      308.26      314.24     17.21 o 
   3   2   7      155.12      154.31     11.18 o 
   4   2   7      106.29      101.81     24.67 o 
   5   2   7       18.56       20.29      6.18 o 
  -5   3   7       14.49       16.19      7.44 o 
  -4   3   7      253.05      244.84     26.82 o 
  -3   3   7      130.80      121.65     13.18 o 
  -2   3   7      561.30      657.33     35.65 o 
  -1   3   7      364.21      374.23     16.79 o 
   0   3   7      608.32      591.82     37.67 o 
   1   3   7      778.38      778.12     48.92 o 
   2   3   7      532.22      540.71     34.78 o 
   3   3   7      166.61      193.07     27.22 o 
   4   3   7       55.29       62.50      9.18 o 
   5   3   7       39.19       42.66     10.72 o 
  -5   4   7       84.10      119.24     17.89 o 
  -4   4   7      180.87      223.24     22.15 o 
  -3   4   7      427.97      433.59     32.72 o 
  -2   4   7      250.78      228.26     20.23 o 
  -1   4   7      466.35      460.36     24.39 o 
   0   4   7      510.57      517.62     20.27 o 
   1   4   7      653.54      668.33     44.30 o 
   2   4   7      262.20      248.29     20.72 o 
   3   4   7      113.70      120.82     13.26 o 
   4   4   7       38.18       38.79      9.48 o 
   5   4   7       17.64       15.23      8.06 o 
  -5   5   7       61.23       74.02     14.99 o 
  -4   5   7       37.95       40.20      8.66 o 
  -3   5   7      552.64      549.64     33.69 o 
  -2   5   7       25.91       30.92      5.38 o 
  -1   5   7      610.14      558.91     28.65 o 
   0   5   7      141.97      150.38     12.08 o 
   1   5   7      499.70      501.02     34.69 o 
   2   5   7      351.57      353.63     43.38 o 
   3   5   7       85.31      105.30     13.19 o 
   4   5   7       49.93       65.28     13.09 o 
  -5   6   7       28.78       28.60      9.59 o 
  -4   6   7      111.48      110.69     15.70 o 
  -3   6   7      102.83      119.58     14.04 o 
  -2   6   7      169.52      163.85     11.72 o 
  -1   6   7      334.19      316.84     17.80 o 
   0   6   7      300.39      292.22     14.64 o 
   1   6   7      254.89      249.71     23.45 o 
   2   6   7      131.50      146.84     18.62 o 
   3   6   7       10.97        7.49      6.33 o 
   4   6   7       64.09       56.06     12.17 o 
  -4   7   7       58.99       62.74     13.08 o 
  -3   7   7      114.09      105.52     14.88 o 
  -2   7   7       53.40       55.74      6.30 o 
  -1   7   7      141.11      142.24     10.44 o 
   0   7   7      145.62      139.75      9.63 o 
   1   7   7      180.59      198.72     26.65 o 
   2   7   7      173.58      206.13     34.66 o 
   3   7   7       26.81       31.82      7.92 o 
   4   7   7       35.65       26.31     11.19 o 
  -4   8   7       44.61       43.45     17.98 o 
  -3   8   7       40.94       41.24      9.10 o 
  -2   8   7       85.86       95.25     12.34 o 
  -1   8   7       91.38       90.58      8.04 o 
   0   8   7      104.73      100.68     10.76 o 
   1   8   7      118.10      108.00     13.63 o 
   2   8   7       41.33       39.70      9.84 o 
   3   8   7       30.73       40.90     11.33 o 
  -3   9   7       52.56       53.29     12.25 o 
  -2   9   7       68.81       54.09     10.01 o 
  -1   9   7       25.10       24.40     10.52 o 
   0   9   7       45.30       40.34      8.84 o 
   1   9   7       54.88       55.29     10.52 o 
   2   9   7       30.46       27.35      9.42 o 
  -1  10   7       54.08       58.34     14.48 o 
   0  10   7       24.78       24.93      9.82 o 
   1  10   7       49.84       42.36     10.21 o 
  -1 -10   8       72.80       51.91     20.84 o 
   0 -10   8       28.66       30.25     13.66 o 
  -3  -9   8        8.70       11.79      6.14 o 
  -2  -9   8        8.86       10.87     16.56 o 
  -1  -9   8       14.00       11.34     18.62 o 
   0  -9   8       26.54       25.34     10.52 o 
   1  -9   8       19.60       27.22      9.74 o 
   2  -9   8       26.02       25.33      9.83 o 
  -3  -8   8       85.30       69.66     13.33 o 
  -2  -8   8      140.16      149.97     17.18 o 
  -1  -8   8       95.02       91.59     12.00 o 
   0  -8   8      189.87      190.98     16.51 o 
   1  -8   8      161.88      178.06     21.73 o 
   2  -8   8       34.00       51.89     13.55 o 
   3  -8   8       72.42       69.31     16.42 o 
  -4  -7   8       13.59       12.41      6.52 o 
  -3  -7   8       34.61       33.36      8.01 o 
  -2  -7   8        6.31       20.61     17.79 o 
  -1  -7   8       43.72       41.95      5.62 o 
   0  -7   8       49.20       37.31      5.04 o 
   1  -7   8       66.70       63.12     10.29 o 
   2  -7   8       42.84       37.10      8.82 o 
   3  -7   8        9.74       22.04      9.26 o 
  -4  -6   8      171.28      164.48     20.01 o 
  -3  -6   8      110.36       98.96     11.35 o 
  -2  -6   8      376.30      359.36     29.72 o 
  -1  -6   8      395.30      409.53     36.49 o 
   0  -6   8      312.65      317.18     24.96 o 
   1  -6   8      297.99      288.89     17.34 o 
   2  -6   8      122.76      127.80     17.01 o 
   3  -6   8       70.66       73.39     12.55 o 
   4  -6   8       74.39       97.44     17.16 o 
  -5  -5   8       22.46       35.56      8.31 o 
  -4  -5   8       11.90       11.55      5.01 o 
  -3  -5   8       23.12       23.78      5.31 o 
  -2  -5   8       27.48       41.47     13.54 o 
  -1  -5   8      309.78      280.12     23.96 o 
   0  -5   8       84.83       84.58      7.24 o 
   1  -5   8      161.27      160.55     10.26 o 
   2  -5   8       38.80       39.09      3.85 o 
   3  -5   8       10.87       19.08      6.28 o 
   4  -5   8       38.54       47.77     11.37 o 
  -5  -4   8      135.36      115.27     15.34 o 
  -4  -4   8      182.29      168.61     20.83 o 
  -3  -4   8      102.02      118.73     11.92 o 
  -2  -4   8      555.49      567.73     39.37 o 
  -1  -4   8      631.12      620.01     29.88 o 
   0  -4   8     1316.17     1330.19     61.45 o 
   1  -4   8      286.16      280.04     15.25 o 
   2  -4   8      289.46      286.42     16.22 o 
   3  -4   8      137.58      142.52     17.33 o 
   4  -4   8       76.02       79.90     17.26 o 
   5  -4   8       26.59       22.65     18.50 o 
  -5  -3   8        1.16        3.35      3.74 o 
  -4  -3   8       84.54       92.35     17.90 o 
  -3  -3   8      185.10      179.06     15.35 o 
  -2  -3   8      174.68      175.74     11.41 o 
  -1  -3   8       25.02       22.04      1.54 o 
   0  -3   8       50.17       48.72      2.98 o 
   1  -3   8      363.05      389.03     20.01 o 
   2  -3   8      157.28      147.35      9.70 o 
   3  -3   8       33.30       33.01      4.04 o 
   4  -3   8       72.99       76.05     12.55 o 
   5  -3   8       13.87       33.70      9.62 o 
  -5  -2   8      130.38      112.81     11.56 o 
  -4  -2   8      224.40      209.64     25.11 o 
  -3  -2   8      443.68      449.65     30.13 o 
  -2  -2   8      859.25      881.06     50.21 o 
  -1  -2   8     1631.02     1603.01     72.92 o 
   0  -2   8      559.11      525.99     27.98 o 
   1  -2   8     1320.63     1293.39     54.05 o 
   2  -2   8      252.36      244.52     19.41 o 
   3  -2   8      255.68      271.15     21.69 o 
   4  -2   8      106.05      109.94     28.74 o 
   5  -2   8       55.44       40.18     14.70 o 
  -5  -1   8       14.39       19.11      7.05 o 
  -4  -1   8      215.82      184.90     15.10 o 
  -3  -1   8      311.25      291.11     15.91 o 
  -2  -1   8      173.60      181.30      8.83 o 
  -1  -1   8      352.82      345.91     14.06 o 
   0  -1   8      971.11     1057.93     61.69 o 
   1  -1   8      637.79      612.53     26.66 o 
   2  -1   8      212.43      206.17      9.41 o 
   3  -1   8       59.62       62.38      4.89 o 
   4  -1   8       36.70       38.98      6.65 o 
   5  -1   8       18.18        9.67     11.55 o 
  -6   0   8       52.54       45.05     15.43 o 
  -5   0   8      121.19      111.17     12.96 o 
  -4   0   8      442.21      431.44     24.97 o 
  -3   0   8      463.54      416.01     24.00 o 
  -2   0   8      946.78      917.08     34.07 o 
  -1   0   8     1617.52     1671.76     72.17 o 
   0   0   8     1620.47     1750.62     82.28 o 
   1   0   8     1098.25     1041.27     62.75 o 
   2   0   8      187.33      189.53      9.24 o 
   3   0   8      595.92      561.59     30.05 o 
   4   0   8      152.65      149.65     11.08 o 
   5   0   8       10.12       -1.01      5.82 o 
  -6   1   8        7.31        5.89      6.18 o 
  -5   1   8       10.06       13.76      4.78 o 
  -4   1   8      237.51      207.68     14.32 o 
  -3   1   8      252.11      226.20     15.99 o 
  -2   1   8      241.73      270.61     15.64 o 
  -1   1   8      355.17      315.84     11.93 o 
   0   1   8     1043.53     1103.63     50.11 o 
   1   1   8      626.08      576.87     28.46 o 
   2   1   8      240.30      242.37     12.36 o 
   3   1   8       49.23       49.85      6.26 o 
   4   1   8       35.83       37.90      5.32 o 
   5   1   8       14.69       25.34      7.06 o 
  -5   2   8      136.72      133.86     16.33 o 
  -4   2   8      205.92      191.85     14.86 o 
  -3   2   8      556.53      566.39     37.26 o 
  -2   2   8      819.45      881.15     48.47 o 
  -1   2   8     1629.78     1685.76    111.96 o 
   0   2   8      532.32      489.72     24.48 o 
   1   2   8     1366.30     1295.94     64.15 o 
   2   2   8      223.97      214.90     12.94 o 
   3   2   8      296.89      297.86     18.56 o 
   4   2   8       99.37      110.66     11.08 o 
   5   2   8       57.65       71.15     10.62 o 
  -5   3   8        2.26       16.46     11.14 o 
  -4   3   8       85.44       99.64     12.16 o 
  -3   3   8      219.48      206.08     13.77 o 
  -2   3   8      141.49      150.61     11.86 o 
  -1   3   8       33.50       35.91      3.73 o 
   0   3   8       90.28       86.00      5.81 o 
   1   3   8      396.41      379.33     25.44 o 
   2   3   8      154.15      148.55     12.01 o 
   3   3   8       45.45       50.07      6.03 o 
   4   3   8       65.16       60.63      9.56 o 
   5   3   8       17.35       27.19      9.91 o 
  -5   4   8      135.59      137.67     21.30 o 
  -4   4   8      179.37      198.58     22.98 o 
  -3   4   8       70.95       78.31     11.94 o 
  -2   4   8      556.61      568.78     34.24 o 
  -1   4   8      717.40      695.61     34.25 o 
   0   4   8     1279.48     1219.05     83.68 o 
   1   4   8      300.95      272.91     20.82 o 
   2   4   8      270.74      277.55     22.32 o 
   3   4   8      130.36      142.11     13.89 o 
   4   4   8       81.35      101.91     13.53 o 
   5   4   8       23.27       27.85      9.55 o 
  -5   5   8       21.32       24.64     20.46 o 
  -4   5   8       19.14       19.22      7.09 o 
  -3   5   8       18.13       20.52      5.00 o 
  -2   5   8       51.78       50.63      7.27 o 
  -1   5   8      282.44      288.22     24.52 o 
   0   5   8       80.41       69.26      4.30 o 
   1   5   8      167.26      151.09     15.34 o 
   2   5   8       41.47       53.44      6.57 o 
   3   5   8        8.11       12.72      5.45 o 
   4   5   8       41.24       46.43      9.85 o 
  -4   6   8      182.49      166.22     22.23 o 
  -3   6   8       73.97       73.27     15.66 o 
  -2   6   8      360.76      350.90     22.78 o 
  -1   6   8      404.44      402.96     24.26 o 
   0   6   8      334.18      346.48     18.28 o 
   1   6   8      285.64      283.23     24.56 o 
   2   6   8      115.03      115.97     13.68 o 
   3   6   8       71.01       67.23     10.55 o 
   4   6   8       72.54       74.25     14.85 o 
  -4   7   8       10.26        5.84      6.47 o 
  -3   7   8       30.94       30.18      8.08 o 
  -2   7   8        7.07        2.03      4.24 o 
  -1   7   8       45.87       49.55      7.52 o 
   0   7   8       56.12       36.16      7.59 o 
   1   7   8       66.98       70.57     13.13 o 
   2   7   8       38.00       43.52      8.44 o 
   3   7   8        9.37       20.60      7.63 o 
  -3   8   8       82.82       83.19     12.16 o 
  -2   8   8      144.06      125.24     16.79 o 
  -1   8   8       93.98       91.42      8.90 o 
   0   8   8      209.10      209.13     22.74 o 
   1   8   8      142.31      153.19     17.92 o 
   2   8   8       39.46       35.86      8.19 o 
   3   8   8       65.37       71.73     12.41 o 
  -3   9   8       13.45        8.82      9.11 o 
  -2   9   8        4.21        4.53      4.57 o 
  -1   9   8       15.27       27.80      9.51 o 
   0   9   8       24.11       21.35      7.38 o 
   1   9   8       22.90       28.71      7.39 o 
   2   9   8       24.65       29.09      7.51 o 
  -1  10   8       71.36       80.69     22.89 o 
   0  10   8       35.68       41.02     15.14 o 
  -2  -9   9        1.65       -0.84      4.78 o 
  -1  -9   9       33.58       25.36      6.70 o 
   0  -9   9        1.85        1.04      7.56 o 
   1  -9   9       11.89       13.12      6.44 o 
   2  -9   9        1.00        2.52      6.63 o 
  -3  -8   9       32.70       46.69      9.55 o 
  -2  -8   9      139.33      133.16     17.34 o 
  -1  -8   9      122.42      119.91     14.95 o 
   0  -8   9      196.69      199.89     16.75 o 
   1  -8   9      110.25      101.08     17.17 o 
   2  -8   9       45.21       48.55     15.96 o 
   3  -8   9       54.60       57.14     13.31 o 
  -4  -7   9       10.26        7.99      6.69 o 
  -3  -7   9       25.37       25.51      7.35 o 
  -2  -7   9       50.44       58.19      9.38 o 
  -1  -7   9       29.02       32.46     11.13 o 
   0  -7   9       87.89       85.69     11.67 o 
   1  -7   9        9.38       12.97      6.76 o 
   2  -7   9        7.36        4.50      6.08 o 
   3  -7   9        2.10        6.35      5.33 o 
  -4  -6   9       91.36       88.39     15.26 o 
  -3  -6   9      203.36      215.90     19.54 o 
  -2  -6   9      377.97      406.74     49.96 o 
  -1  -6   9      382.98      401.38     31.95 o 
   0  -6   9      310.31      307.73     23.91 o 
   1  -6   9      212.94      211.21     13.75 o 
   2  -6   9      142.16      159.21     21.00 o 
   3  -6   9      144.66      161.66     21.07 o 
   4  -6   9       29.77       47.16     11.67 o 
  -5  -5   9        0.12        5.09     10.59 o 
  -4  -5   9       11.78        9.44      4.29 o 
  -3  -5   9       43.95       55.78      8.35 o 
  -2  -5   9       27.64       20.98      5.48 o 
  -1  -5   9       71.37       76.39      8.80 o 
   0  -5   9        8.16       15.98      2.89 o 
   1  -5   9      127.22      117.91      8.73 o 
   2  -5   9        4.41        6.14      4.03 o 
   3  -5   9        1.37        6.71      6.45 o 
   4  -5   9       24.48       23.61     10.17 o 
  -5  -4   9       63.53       43.54     18.23 o 
  -4  -4   9      165.77      154.63     16.36 o 
  -3  -4   9      156.88      167.20     19.13 o 
  -2  -4   9     1925.43     1981.41    142.81 o 
  -1  -4   9      317.82      321.66     23.39 o 
   0  -4   9      784.09      753.74     49.62 o 
   1  -4   9      407.68      430.61     24.65 o 
   2  -4   9      358.97      369.73     20.73 o 
   3  -4   9      196.79      205.19     24.37 o 
   4  -4   9      109.06      115.58     18.09 o 
  -5  -3   9        9.87        8.63      6.58 o 
  -4  -3   9       20.58       15.58      5.41 o 
  -3  -3   9       99.65      101.63     10.67 o 
  -2  -3   9        0.47        0.40      2.55 o 
  -1  -3   9       31.57       37.50      4.70 o 
   0  -3   9      423.52      421.87     18.02 o 
   1  -3   9       14.84       17.31      2.90 o 
   2  -3   9        3.17        5.57      2.27 o 
   3  -3   9       12.48       14.53      3.38 o 
   4  -3   9        1.47       -3.57      5.69 o 
   5  -3   9        2.98       11.47      7.71 o 
  -5  -2   9      142.94      135.19     20.02 o 
  -4  -2   9      150.77      153.66     13.18 o 
  -3  -2   9      507.66      545.15     44.89 o 
  -2  -2   9      598.85      661.99     77.35 o 
  -1  -2   9     1526.27     1586.06     77.67 o 
   0  -2   9     1145.81     1181.11     55.02 o 
   1  -2   9      679.33      641.10     41.68 o 
   2  -2   9      325.43      338.99     25.88 o 
   3  -2   9      444.39      443.47     36.41 o 
   4  -2   9       75.39       81.00     20.56 o 
   5  -2   9       55.17       53.53     13.27 o 
  -5  -1   9        2.55        0.35      4.94 o 
  -4  -1   9        5.33        1.33      2.22 o 
  -3  -1   9       54.85       55.48     10.91 o 
  -2  -1   9       38.34       37.79      3.42 o 
  -1  -1   9      188.20      205.42      9.80 o 
   0  -1   9       90.26       95.73      7.03 o 
   1  -1   9       69.61       77.95      5.56 o 
   2  -1   9       39.98       30.14      2.82 o 
   3  -1   9        2.85        3.33      3.29 o 
   4  -1   9       19.25       27.08      8.00 o 
   5  -1   9        7.03       -2.83      7.46 o 
  -5   0   9      124.12      129.36     18.64 o 
  -4   0   9      204.98      212.55     20.81 o 
  -3   0   9      452.07      427.92     30.73 o 
  -2   0   9     1085.47     1018.40     55.75 o 
  -1   0   9     1118.18     1142.60     50.53 o 
   0   0   9      553.29      526.23     25.64 o 
   1   0   9      853.74      912.56     59.57 o 
   2   0   9      399.67      373.92     18.97 o 
   3   0   9      335.18      351.31     20.76 o 
   4   0   9      120.89      110.79     13.07 o 
   5   0   9       30.54       11.18     10.89 o 
  -5   1   9        3.24        3.10      4.77 o 
  -4   1   9        4.96        3.93      3.50 o 
  -3   1   9       56.92       60.67     10.06 o 
  -2   1   9       41.58       44.21      6.23 o 
  -1   1   9      180.05      185.09      7.65 o 
   0   1   9       92.78       90.53      5.86 o 
   1   1   9       62.92       73.35      5.98 o 
   2   1   9       35.08       39.60      4.40 o 
   3   1   9        4.31        7.00      2.62 o 
   4   1   9       18.61       23.83      4.94 o 
   5   1   9        9.54        2.42      7.81 o 
  -5   2   9      150.20      142.90     20.01 o 
  -4   2   9      137.61      140.39     14.08 o 
  -3   2   9      489.48      515.92     33.69 o 
  -2   2   9      546.10      597.93     37.31 o 
  -1   2   9     1571.23     1683.26    123.94 o 
   0   2   9     1097.58     1131.67     56.03 o 
   1   2   9      626.32      585.42     31.23 o 
   2   2   9      308.95      316.89     19.69 o 
   3   2   9      454.58      438.25     29.56 o 
   4   2   9       63.60       77.17      8.75 o 
   5   2   9       58.57       52.17     12.09 o 
  -5   3   9        8.93       10.07      5.89 o 
  -4   3   9       17.45       21.65      4.62 o 
  -3   3   9      108.05      102.68      9.37 o 
  -2   3   9        1.14        1.95      2.59 o 
  -1   3   9       37.56       38.33      3.73 o 
   0   3   9      406.92      376.63     28.48 o 
   1   3   9        9.60       17.17      7.82 o 
   2   3   9        1.06       -2.00      3.32 o 
   3   3   9       12.12       14.85      5.68 o 
   4   3   9        0.62       15.52     12.83 o 
   5   3   9        3.53        0.88      7.65 o 
  -5   4   9       64.97       79.96     18.62 o 
  -4   4   9      156.41      158.94     18.81 o 
  -3   4   9      179.40      177.38     13.78 o 
  -2   4   9     1835.48     1934.52    128.75 o 
  -1   4   9      353.92      346.09     19.53 o 
   0   4   9      769.32      762.38     55.87 o 
   1   4   9      472.39      435.89     33.02 o 
   2   4   9      338.07      306.90     33.77 o 
   3   4   9      196.65      221.42     21.63 o 
   4   4   9      112.00      112.88     15.60 o 
  -5   5   9        0.26       -7.23      9.44 o 
  -4   5   9       12.97        5.79      5.44 o 
  -3   5   9       37.14       48.13      9.95 o 
  -2   5   9       27.34       26.47      4.43 o 
  -1   5   9       69.23       71.50      6.60 o 
   0   5   9       12.79       17.13      4.85 o 
   1   5   9      128.80      124.21     12.34 o 
   2   5   9        1.87       -6.11      6.33 o 
   3   5   9        1.57        1.44      4.63 o 
   4   5   9       24.38       32.15      8.08 o 
  -4   6   9       81.30       95.56     18.45 o 
  -3   6   9      197.72      185.46     28.79 o 
  -2   6   9      451.36      393.41     25.39 o 
  -1   6   9      395.42      409.43     37.19 o 
   0   6   9      287.53      282.08     25.22 o 
   1   6   9      185.85      175.00     19.82 o 
   2   6   9      155.05      156.81     16.93 o 
   3   6   9      145.00      153.94     18.46 o 
   4   6   9       34.25       34.47     10.01 o 
  -4   7   9        7.81       13.38      9.90 o 
  -3   7   9       32.07       34.00     11.96 o 
  -2   7   9       49.14       42.87      7.48 o 
  -1   7   9       21.73       25.84      5.40 o 
   0   7   9       91.17       81.70     11.28 o 
   1   7   9        6.37        0.96      5.41 o 
   2   7   9        8.24        8.39     12.59 o 
   3   7   9        3.38       -0.14     10.11 o 
  -3   8   9       28.71       31.08      7.78 o 
  -2   8   9      148.65      131.07     16.56 o 
  -1   8   9      114.46      113.36     13.51 o 
   0   8   9      209.79      204.16     24.77 o 
   1   8   9       95.23       99.67     15.73 o 
   2   8   9       48.43       63.25     10.57 o 
   3   8   9       56.50       65.41     11.81 o 
  -2   9   9        0.56       -7.71      8.12 o 
  -1   9   9       34.76       31.64     11.71 o 
   0   9   9        1.06        2.38      4.12 o 
   1   9   9       11.09        3.57      4.98 o 
   2   9   9        1.86        2.49      4.47 o 
  -2  -9  10        0.47        2.66      4.30 o 
  -1  -9  10       17.32       20.25      9.26 o 
   0  -9  10        4.02       -2.36      8.82 o 
   1  -9  10        5.24        2.27      7.24 o 
  -3  -8  10       98.43       97.25     14.85 o 
  -2  -8  10       97.27       93.56     16.92 o 
  -1  -8  10      222.61      186.39     19.19 o 
   0  -8  10       36.15       40.98     12.69 o 
   1  -8  10      103.95       94.20     16.01 o 
   2  -8  10       47.07       54.25     13.78 o 
  -4  -7  10       17.76       19.15      7.92 o 
  -3  -7  10       24.62       34.69      9.46 o 
  -2  -7  10       67.70       64.45      9.03 o 
  -1  -7  10       77.71       95.22     14.25 o 
   0  -7  10       77.45       80.89      7.84 o 
   1  -7  10        9.79       -3.64      6.13 o 
   2  -7  10       13.13        9.93      6.67 o 
   3  -7  10        1.93        2.08      8.30 o 
  -4  -6  10       91.11       90.81     14.71 o 
  -3  -6  10       80.14       76.45     11.92 o 
  -2  -6  10      511.29      561.45     67.26 o 
  -1  -6  10       30.78       28.81      5.80 o 
   0  -6  10      457.86      470.14     28.75 o 
   1  -6  10      118.20      126.07     10.69 o 
   2  -6  10      224.44      251.45     27.44 o 
   3  -6  10      101.80       99.57     18.23 o 
  -5  -5  10        7.11       -2.74      7.74 o 
  -4  -5  10       17.77       20.23      6.56 o 
  -3  -5  10       80.12       88.19     15.76 o 
  -2  -5  10       66.28       61.15      9.85 o 
  -1  -5  10      236.51      228.20     20.38 o 
   0  -5  10       20.72       26.56      6.57 o 
   1  -5  10       32.27       33.25      5.15 o 
   2  -5  10       42.90       38.05      5.64 o 
   3  -5  10        4.87        1.88      7.15 o 
   4  -5  10        0.74        0.60      4.63 o 
  -5  -4  10       30.62       34.79     13.92 o 
  -4  -4  10      143.03      142.56     17.06 o 
  -3  -4  10      383.31      379.83     30.24 o 
  -2  -4  10      389.23      428.71     42.20 o 
  -1  -4  10      310.74      311.29     22.11 o 
   0  -4  10      402.10      382.43     16.76 o 
   1  -4  10      492.98      502.01     29.31 o 
   2  -4  10      216.33      214.31     15.15 o 
   3  -4  10      164.39      177.03     22.37 o 
   4  -4  10       45.07       42.10     13.23 o 
  -5  -3  10       19.27       16.12     10.36 o 
  -4  -3  10       13.90       16.10     11.79 o 
  -3  -3  10      226.26      222.82     19.03 o 
  -2  -3  10       77.91       86.86     12.88 o 
  -1  -3  10      164.99      184.75     11.65 o 
   0  -3  10        5.63        4.57      2.09 o 
   1  -3  10      184.90      175.17     11.00 o 
   2  -3  10       13.70       19.43      4.25 o 
   3  -3  10       11.58       12.13      5.47 o 
   4  -3  10        3.05       10.82      5.84 o 
  -5  -2  10      102.35       87.65     21.50 o 
  -4  -2  10       80.81       82.64      8.48 o 
  -3  -2  10      707.54      698.23     48.57 o 
  -2  -2  10      840.64      829.28     42.44 o 
  -1  -2  10      833.43      825.48     43.00 o 
   0  -2  10      665.12      724.15     35.26 o 
   1  -2  10      385.03      364.27     48.62 o 
   2  -2  10      442.26      448.28     33.79 o 
   3  -2  10      245.05      266.96     24.84 o 
   4  -2  10       67.56       85.63     22.20 o 
   5  -2  10       37.39       62.43     13.64 o 
  -5  -1  10       10.89       16.87      6.10 o 
  -4  -1  10       64.08       54.76      9.50 o 
  -3  -1  10       38.50       37.56      9.16 o 
  -2  -1  10       55.34       48.13      3.54 o 
  -1  -1  10       10.16       14.70      4.24 o 
   0  -1  10      210.17      209.31     25.58 o 
   1  -1  10        2.40        6.98      4.94 o 
   2  -1  10       89.29       75.84      7.90 o 
   3  -1  10       10.96       12.44      5.90 o 
   4  -1  10        2.04        0.98      4.97 o 
   5  -1  10        3.01       -0.88      8.63 o 
  -5   0  10      118.47      127.28     17.80 o 
  -4   0  10      240.71      244.94     25.63 o 
  -3   0  10      423.41      441.68     33.49 o 
  -2   0  10     1323.76     1353.63     85.68 o 
  -1   0  10      591.27      593.00     27.82 o 
   0   0  10      930.41      906.52     46.98 o 
   1   0  10      681.54      715.56     48.16 o 
   2   0  10      626.54      637.40     34.93 o 
   3   0  10      321.22      313.79     20.00 o 
   4   0  10       70.34       75.31     10.76 o 
   5   0  10       48.75       49.81     18.83 o 
  -5   1  10       11.55       10.94     11.95 o 
  -4   1  10       64.83       67.89     15.13 o 
  -3   1  10       31.58       28.42      6.41 o 
  -2   1  10       41.55       35.38      7.03 o 
  -1   1  10       12.46       13.42      2.98 o 
   0   1  10      207.82      228.07     12.50 o 
   1   1  10        0.16       -0.64      2.08 o 
   2   1  10       87.98       75.21      6.26 o 
   3   1  10        8.30       12.03      3.24 o 
   4   1  10        2.92        6.17      4.30 o 
   5   1  10        2.70       18.17     11.24 o 
  -5   2  10      116.39      132.15     19.31 o 
  -4   2  10       60.20       74.56     12.45 o 
  -3   2  10      776.68      812.37     53.79 o 
  -2   2  10      762.70      750.84     66.28 o 
  -1   2  10      962.60      983.02     68.24 o 
   0   2  10      584.84      580.24     32.32 o 
   1   2  10      483.92      422.88     21.84 o 
   2   2  10      450.83      402.22     24.54 o 
   3   2  10      239.54      250.40     20.52 o 
   4   2  10       76.64       79.27      9.69 o 
   5   2  10       35.21       25.78     13.82 o 
  -5   3  10       18.72       25.41      8.10 o 
  -4   3  10       16.70       25.25      5.40 o 
  -3   3  10      225.98      226.28     17.53 o 
  -2   3  10       53.18       50.88      7.09 o 
  -1   3  10      169.77      192.32     19.26 o 
   0   3  10       14.82       18.34      5.57 o 
   1   3  10      174.29      161.94     16.88 o 
   2   3  10       17.44       23.32      5.66 o 
   3   3  10        9.27        8.02      4.05 o 
   4   3  10        2.31        6.30      4.77 o 
  -5   4  10       28.42       38.11     12.36 o 
  -4   4  10      139.28      133.17     17.97 o 
  -3   4  10      352.56      357.34     26.72 o 
  -2   4  10      516.68      551.85     35.49 o 
  -1   4  10      305.94      296.64     18.13 o 
   0   4  10      409.48      403.83     33.50 o 
   1   4  10      410.35      367.86     32.48 o 
   2   4  10      236.79      236.30     27.39 o 
   3   4  10      165.35      173.16     19.72 o 
   4   4  10       43.78       48.85     10.28 o 
  -5   5  10        6.18        7.76      7.45 o 
  -4   5  10       22.43       33.54      8.28 o 
  -3   5  10       81.19       82.34      9.95 o 
  -2   5  10       85.51       95.31      9.41 o 
  -1   5  10      194.69      190.73     13.61 o 
   0   5  10       27.56       33.49      5.53 o 
   1   5  10       37.84       47.39      6.97 o 
   2   5  10       47.31       39.12     12.12 o 
   3   5  10        2.96        0.41      3.86 o 
   4   5  10        1.14       -0.57      7.24 o 
  -4   6  10       94.03      102.73     18.68 o 
  -3   6  10      106.15      101.69     13.21 o 
  -2   6  10      455.44      441.40     33.86 o 
  -1   6  10       13.28       10.03      3.58 o 
   0   6  10      460.04      442.86     38.39 o 
   1   6  10      146.00      145.22     16.65 o 
   2   6  10      210.47      196.62     25.44 o 
   3   6  10      106.61      114.39     17.35 o 
  -4   7  10       14.79       13.41      9.70 o 
  -3   7  10       36.72       36.36      8.68 o 
  -2   7  10       50.66       48.78      7.81 o 
  -1   7  10       94.41       81.92      8.34 o 
   0   7  10       67.19       61.38     10.51 o 
   1   7  10       16.47       23.99      7.46 o 
   2   7  10       11.79       24.84      6.77 o 
   3   7  10        2.71       10.51      5.34 o 
  -3   8  10       95.59       95.69     15.11 o 
  -2   8  10      107.78      110.08     25.36 o 
  -1   8  10      215.99      175.68     21.62 o 
   0   8  10       24.89       36.09      8.85 o 
   1   8  10       99.36       75.78     12.60 o 
   2   8  10       59.68       57.81     12.97 o 
  -2   9  10        0.38        1.45      6.96 o 
  -1   9  10       14.83        4.82     12.25 o 
   0   9  10        5.77       10.99      5.27 o 
   1   9  10        4.84       -0.49      3.97 o 
  -1  -9  11       30.92       42.12      9.91 o 
   0  -9  11       27.03        5.54     11.27 o 
  -3  -8  11      104.44      113.62     19.75 o 
  -2  -8  11       10.93       19.56      8.61 o 
  -1  -8  11       53.78       49.68      8.55 o 
   0  -8  11       37.07       42.21      9.62 o 
   1  -8  11       95.16       86.77     22.29 o 
   2  -8  11       43.26       42.60     12.20 o 
  -3  -7  11       64.26       67.72     11.93 o 
  -2  -7  11       39.86       54.61     10.24 o 
  -1  -7  11       53.42       70.89     12.54 o 
   0  -7  11        9.85       13.71      7.51 o 
   1  -7  11       56.40       67.69     11.38 o 
   2  -7  11       62.43       57.11     12.25 o 
   3  -7  11        1.07       -3.82      6.44 o 
  -4  -6  11       56.54       58.05      9.75 o 
  -3  -6  11       58.94       62.41     11.39 o 
  -2  -6  11      164.35      192.17     27.61 o 
  -1  -6  11      111.09      106.87     15.00 o 
   0  -6  11      323.75      299.64     33.80 o 
   1  -6  11      109.85      113.52     11.06 o 
   2  -6  11       71.08       73.64     11.16 o 
   3  -6  11       49.79       58.15     17.55 o 
  -4  -5  11       33.39       32.07      7.22 o 
  -3  -5  11       64.59       60.59      9.82 o 
  -2  -5  11      101.22      112.51     11.70 o 
  -1  -5  11      365.62      411.03     34.60 o 
   0  -5  11      138.36      129.90     11.46 o 
   1  -5  11       68.53       69.90      6.95 o 
   2  -5  11       20.85       24.30      4.32 o 
   3  -5  11       12.08       13.57     12.26 o 
   4  -5  11        9.21       13.69      8.67 o 
  -5  -4  11       41.12       67.78     18.98 o 
  -4  -4  11       90.64       86.99     13.53 o 
  -3  -4  11      234.32      221.68     20.72 o 
  -2  -4  11      127.82      146.49     21.06 o 
  -1  -4  11      596.26      476.64     78.43 o 
   0  -4  11      276.23      262.70     15.39 o 
   1  -4  11      157.95      146.91     11.39 o 
   2  -4  11      290.87      298.30     21.49 o 
   3  -4  11       80.66       98.82     14.24 o 
   4  -4  11       23.17       38.51     12.47 o 
  -5  -3  11       37.26       51.00     14.64 o 
  -4  -3  11      131.93      119.72     14.28 o 
  -3  -3  11      115.81      118.56     17.87 o 
  -2  -3  11       77.31       71.37      7.78 o 
  -1  -3  11      176.49      197.50     12.15 o 
   0  -3  11      203.50      189.72     12.61 o 
   1  -3  11      259.92      248.96     15.80 o 
   2  -3  11       66.79       77.93      9.90 o 
   3  -3  11       26.26       27.90      5.37 o 
   4  -3  11       12.50       16.31      7.44 o 
  -5  -2  11       46.97       45.19     11.87 o 
  -4  -2  11      115.57      114.44     19.55 o 
  -3  -2  11      370.12      393.40     25.39 o 
  -2  -2  11      273.23      268.23     16.01 o 
  -1  -2  11      116.53      141.72      9.65 o 
   0  -2  11      471.72      465.13     23.76 o 
   1  -2  11      441.27      428.64     37.37 o 
   2  -2  11      303.27      292.29     24.53 o 
   3  -2  11      120.83      132.39     14.26 o 
   4  -2  11       43.29       48.01     19.17 o 
  -5  -1  11       42.67       30.82      9.05 o 
  -4  -1  11      105.93      103.77     24.64 o 
  -3  -1  11      113.09      113.18     13.08 o 
  -2  -1  11      180.00      168.78     10.04 o 
  -1  -1  11      424.51      467.47     24.77 o 
   0  -1  11      310.65      306.12     24.18 o 
   1  -1  11      114.26      118.64      8.37 o 
   2  -1  11      150.58      147.22      8.75 o 
   3  -1  11        7.12       14.65      6.04 o 
   4  -1  11       37.18       36.35      8.37 o 
  -5   0  11       45.31       67.30     12.08 o 
  -4   0  11       81.63       92.79     11.93 o 
  -3   0  11      309.74      319.34     28.09 o 
  -2   0  11      167.17      195.91     18.25 o 
  -1   0  11      153.70      137.52      9.15 o 
   0   0  11      578.05      578.09     31.97 o 
   1   0  11      207.93      196.11     25.81 o 
   2   0  11      422.11      381.06     23.71 o 
   3   0  11       62.13       78.90     13.40 o 
   4   0  11       50.50       46.50     10.83 o 
  -5   1  11       37.69       38.45      9.35 o 
  -4   1  11      112.61      118.57     16.52 o 
  -3   1  11       91.99      105.31     16.02 o 
  -2   1  11      214.44      219.24     19.22 o 
  -1   1  11      444.22      439.19     22.44 o 
   0   1  11      299.57      310.90     18.28 o 
   1   1  11      130.82      121.75      9.68 o 
   2   1  11      134.85      129.10     12.40 o 
   3   1  11       11.34       13.55      3.89 o 
   4   1  11       37.18       39.57     14.17 o 
  -5   2  11       45.90       59.44     18.73 o 
  -4   2  11       94.52      123.23     18.75 o 
  -3   2  11      381.69      410.88     41.04 o 
  -2   2  11      253.75      300.84     30.38 o 
  -1   2  11       95.53      120.89     15.95 o 
   0   2  11      418.46      404.67     22.27 o 
   1   2  11      446.76      410.05     24.43 o 
   2   2  11      299.40      269.04     18.11 o 
   3   2  11      113.57      107.03     11.38 o 
   4   2  11       43.28       39.77      7.94 o 
  -5   3  11       35.67       29.26     14.34 o 
  -4   3  11      140.10      138.63     14.29 o 
  -3   3  11      103.71      115.87     13.38 o 
  -2   3  11      122.58      137.51     14.09 o 
  -1   3  11      129.79      139.09     20.27 o 
   0   3  11      233.92      236.72     18.90 o 
   1   3  11      241.95      205.79     19.23 o 
   2   3  11       86.03       83.75     10.23 o 
   3   3  11       21.10       32.59      7.35 o 
   4   3  11       14.05       17.84      6.92 o 
  -5   4  11       38.26       53.61     14.86 o 
  -4   4  11      101.61      122.57     17.46 o 
  -3   4  11      232.81      222.40     19.37 o 
  -2   4  11      128.86      152.16     12.71 o 
  -1   4  11      512.35      516.32     43.22 o 
   0   4  11      314.47      292.93     26.14 o 
   1   4  11      153.82      142.78     14.99 o 
   2   4  11      307.28      297.36     30.27 o 
   3   4  11       72.56       86.35     18.24 o 
   4   4  11       26.48       31.14      9.74 o 
  -4   5  11       37.26       26.11      8.04 o 
  -3   5  11       68.18       57.41      8.33 o 
  -2   5  11       56.25       64.18      9.74 o 
  -1   5  11      399.95      389.03     37.11 o 
   0   5  11      144.15      137.79     14.49 o 
   1   5  11       75.86       79.72     12.25 o 
   2   5  11       13.04       23.20      7.41 o 
   3   5  11       12.15       16.10      6.00 o 
   4   5  11        9.60       11.11      6.27 o 
  -4   6  11       54.61       55.06     19.74 o 
  -3   6  11       61.10       48.76      9.32 o 
  -2   6  11      163.44      182.09     15.69 o 
  -1   6  11      152.79      146.69     10.87 o 
   0   6  11      290.68      272.54     27.27 o 
   1   6  11      112.89      118.76     14.95 o 
   2   6  11       70.28       52.48     10.48 o 
   3   6  11       55.80       64.52     11.06 o 
  -3   7  11       65.93       64.50     12.64 o 
  -2   7  11       31.70       32.88      7.07 o 
  -1   7  11       50.32       55.17     12.51 o 
   0   7  11       20.65       40.04     11.98 o 
   1   7  11       59.60       51.97     10.27 o 
   2   7  11       57.80       55.68     10.64 o 
   3   7  11        0.00       -4.22      5.93 o 
  -3   8  11      102.67       90.89     28.37 o 
  -2   8  11       10.35       28.68     15.24 o 
  -1   8  11       48.37       57.94     17.82 o 
   0   8  11       50.12       47.28     10.95 o 
   1   8  11       97.90       78.23     16.04 o 
   2   8  11       41.49       46.78     10.97 o 
  -1   9  11       31.63       21.60     13.88 o 
   0   9  11       21.20       22.52      8.34 o 
  -2  -8  12        0.66        5.35      8.59 o 
  -1  -8  12       70.51       64.92     13.05 o 
   0  -8  12       42.85       43.92     18.95 o 
   1  -8  12       21.80       39.23     15.39 o 
  -3  -7  12       43.70       47.05     10.12 o 
  -2  -7  12       46.44       61.11     12.74 o 
  -1  -7  12      117.31      106.84     17.91 o 
   0  -7  12      138.36      150.76     17.97 o 
   1  -7  12       47.80       69.48     20.53 o 
   2  -7  12       28.81       29.94     17.24 o 
  -4  -6  12        7.75        1.86      7.87 o 
  -3  -6  12       41.40       52.14     11.25 o 
  -2  -6  12       20.93       33.09      7.49 o 
  -1  -6  12       99.86      103.57     14.13 o 
   0  -6  12       38.51       43.22      9.28 o 
   1  -6  12       73.22       77.47      8.60 o 
   2  -6  12       53.44       67.94     12.60 o 
   3  -6  12       12.10       -0.77     12.88 o 
  -4  -5  12       53.78       46.94     17.63 o 
  -3  -5  12      113.35      132.74     17.17 o 
  -2  -5  12      171.11      165.65     18.37 o 
  -1  -5  12      227.33      237.61     17.74 o 
   0  -5  12       66.35       84.70     11.64 o 
   1  -5  12      127.96      133.54     16.22 o 
   2  -5  12       81.05       91.59     13.47 o 
   3  -5  12       38.51       48.51     10.22 o 
  -4  -4  12       27.39       45.27     14.89 o 
  -3  -4  12       65.01       66.86      9.99 o 
  -2  -4  12       48.03       39.52      5.85 o 
  -1  -4  12       41.00       35.69     10.34 o 
   0  -4  12      159.71      141.18     15.51 o 
   1  -4  12      134.54      117.38      9.65 o 
   2  -4  12      111.25      112.48     11.60 o 
   3  -4  12       12.62       16.17      8.19 o 
   4  -4  12       21.22       26.30      9.31 o 
  -5  -3  12       45.89       51.32     18.89 o 
  -4  -3  12       66.98       66.68     13.03 o 
  -3  -3  12       73.28       79.05      8.69 o 
  -2  -3  12      152.85      156.50     12.16 o 
  -1  -3  12      961.41     1024.29     64.24 o 
   0  -3  12      178.48      173.84     12.81 o 
   1  -3  12      201.27      198.50     13.76 o 
   2  -3  12       62.72       66.32      7.54 o 
   3  -3  12       61.25       60.29     13.92 o 
   4  -3  12       31.20       22.03      9.37 o 
  -5  -2  12       31.89       39.06     13.21 o 
  -4  -2  12       82.52       68.03     13.76 o 
  -3  -2  12       80.06       91.75      8.07 o 
  -2  -2  12       14.13       18.64      4.01 o 
  -1  -2  12      500.27      523.63     31.37 o 
   0  -2  12      103.49      101.06      8.69 o 
   1  -2  12      284.54      259.60     20.57 o 
   2  -2  12       62.97       72.44      9.48 o 
   3  -2  12       59.56       69.05      9.42 o 
   4  -2  12       18.50       20.46     16.40 o 
  -5  -1  12       39.98       45.53     13.49 o 
  -4  -1  12      160.83      164.15     19.51 o 
  -3  -1  12      122.45      116.98     17.09 o 
  -2  -1  12      352.95      356.21     22.52 o 
  -1  -1  12      236.19      243.21     16.12 o 
   0  -1  12      510.99      539.95     30.32 o 
   1  -1  12      259.27      243.29     16.88 o 
   2  -1  12      111.91      114.00     13.88 o 
   3  -1  12       54.16       46.75      8.70 o 
   4  -1  12       46.77       44.77     19.27 o 
  -5   0  12       23.49       29.26     10.32 o 
  -4   0  12       68.73       81.71     26.00 o 
  -3   0  12      111.31      118.91     15.48 o 
  -2   0  12      149.05      145.24     17.06 o 
  -1   0  12       35.53       45.59      4.55 o 
   0   0  12     1369.47     1353.45     79.77 o 
   1   0  12       12.91       31.35      7.63 o 
   2   0  12      350.58      301.38     34.22 o 
   3   0  12        1.49        2.49      4.09 o 
   4   0  12       59.05       56.93     11.75 o 
  -5   1  12       38.55       68.31     12.76 o 
  -4   1  12      165.32      162.66     22.42 o 
  -3   1  12      144.58      152.88     18.37 o 
  -2   1  12      347.09      364.21     36.92 o 
  -1   1  12      250.73      267.17     15.57 o 
   0   1  12      428.11      458.76     29.34 o 
   1   1  12      292.40      306.44     19.56 o 
   2   1  12      116.58      119.49     10.68 o 
   3   1  12       53.68       50.44      6.80 o 
   4   1  12       46.80       47.20     10.33 o 
  -5   2  12       29.59       56.26     18.61 o 
  -4   2  12       92.73       77.42     12.74 o 
  -3   2  12       77.68       88.03     16.13 o 
  -2   2  12       10.99       29.84      7.97 o 
  -1   2  12      522.08      522.76     48.43 o 
   0   2  12      148.39      124.33     10.17 o 
   1   2  12      294.71      265.95     17.95 o 
   2   2  12       50.63       47.32      6.76 o 
   3   2  12       61.95       64.54      9.33 o 
   4   2  12       19.77       22.46      7.19 o 
  -5   3  12       43.84       13.13     17.13 o 
  -4   3  12       78.46       40.70     11.71 o 
  -3   3  12       46.86       68.51     17.60 o 
  -2   3  12      159.14      196.22     37.57 o 
  -1   3  12      922.60      974.46     89.15 o 
   0   3  12      233.88      237.01     19.77 o 
   1   3  12      196.11      179.95     17.58 o 
   2   3  12       44.68       55.19      9.84 o 
   3   3  12       65.12       65.68     10.35 o 
   4   3  12       30.51       27.64      9.32 o 
  -4   4  12       31.14       35.54     10.83 o 
  -3   4  12       61.89       51.48      8.35 o 
  -2   4  12       68.09       57.64      9.69 o 
  -1   4  12       24.13       22.28      7.17 o 
   0   4  12      184.67      164.84     17.54 o 
   1   4  12      111.25      109.13     13.79 o 
   2   4  12      126.56      117.63     15.01 o 
   3   4  12        8.13       15.46      6.33 o 
   4   4  12       21.74       23.93     10.39 o 
  -4   5  12       46.41       46.73     10.34 o 
  -3   5  12      103.03      103.60     13.08 o 
  -2   5  12      170.98      170.39     14.65 o 
  -1   5  12      245.99      260.59     28.55 o 
   0   5  12       61.46       67.70     10.65 o 
   1   5  12      115.53      130.23     17.36 o 
   2   5  12       91.12       82.83     12.34 o 
   3   5  12       32.70       37.88      9.13 o 
  -4   6  12        7.44       12.31      5.93 o 
  -3   6  12       44.00       41.44     10.23 o 
  -2   6  12       13.03       24.82      5.66 o 
  -1   6  12       93.05       85.96     15.05 o 
   0   6  12       34.65       35.75      8.58 o 
   1   6  12       90.62       77.36     12.12 o 
   2   6  12       48.03       56.95     19.39 o 
   3   6  12        9.93       20.68      6.35 o 
  -3   7  12       40.57       35.32      9.99 o 
  -2   7  12       48.48       63.10      9.07 o 
  -1   7  12      133.45      134.27     28.05 o 
   0   7  12      127.95      115.80     17.83 o 
   1   7  12       43.13       52.05     10.54 o 
   2   7  12       23.49       29.43     13.51 o 
  -2   8  12        4.26        3.81     10.26 o 
  -1   8  12       72.72       55.68     13.88 o 
   0   8  12       32.73       39.12     10.58 o 
   1   8  12       26.35       30.35      8.49 o 
  -1  -8  13       33.00       46.32     12.61 o 
   0  -8  13        1.22       25.25     11.24 o 
   1  -8  13       34.57       45.71     18.23 o 
  -3  -7  13       42.79       54.86     13.87 o 
  -2  -7  13       79.87       91.09     23.55 o 
  -1  -7  13      117.10      145.52     19.63 o 
   0  -7  13       38.90       48.64     10.30 o 
   1  -7  13       64.57      122.12     33.47 o 
   2  -7  13       30.97       14.51     15.17 o 
  -3  -6  13       20.71       31.17      9.31 o 
  -2  -6  13        2.56        9.56      4.64 o 
  -1  -6  13       54.98       52.19     11.79 o 
   0  -6  13       19.31       26.15      6.85 o 
   1  -6  13        8.83       13.14      6.15 o 
   2  -6  13       20.86       11.67      6.50 o 
  -4  -5  13       67.82       94.29     26.23 o 
  -3  -5  13       93.96      102.98     15.37 o 
  -2  -5  13      191.78      199.74     18.69 o 
  -1  -5  13      216.39      205.39     17.35 o 
   0  -5  13       84.81       99.81     31.33 o 
   1  -5  13      182.49      175.85     15.32 o 
   2  -5  13       48.39       61.28     11.17 o 
   3  -5  13       42.97       43.71     11.05 o 
  -4  -4  13        2.75        5.26      7.40 o 
  -3  -4  13       15.95       14.02      4.69 o 
  -2  -4  13        4.94        5.13      3.35 o 
  -1  -4  13      119.90      117.35     13.76 o 
   0  -4  13      132.53      138.94     17.31 o 
   1  -4  13       47.48       53.14      6.27 o 
   2  -4  13        7.57        6.02      4.17 o 
   3  -4  13       17.26       20.74      9.22 o 
  -4  -3  13       73.87       78.31     12.34 o 
  -3  -3  13      182.81      176.37     15.16 o 
  -2  -3  13      526.05      545.91     38.98 o 
  -1  -3  13      139.90      162.94     13.68 o 
   0  -3  13      361.44      317.33     18.45 o 
   1  -3  13      166.59      154.51     13.52 o 
   2  -3  13      176.71      187.14     15.96 o 
   3  -3  13       65.37       73.58     14.55 o 
   4  -3  13       29.41       39.03     10.92 o 
  -5  -2  13        1.79        6.81      6.87 o 
  -4  -2  13        5.60       10.03      5.06 o 
  -3  -2  13        4.20       -3.71      3.71 o 
  -2  -2  13       11.67       15.82      3.91 o 
  -1  -2  13      106.39      124.77     10.79 o 
   0  -2  13       79.59       77.63      6.21 o 
   1  -2  13      139.68      147.32     14.90 o 
   2  -2  13        3.11        3.81      2.91 o 
   3  -2  13        4.24       -5.14      5.51 o 
   4  -2  13       16.44       41.75     15.58 o 
  -5  -1  13       29.37       36.91     10.11 o 
  -4  -1  13      124.04      141.76     26.24 o 
  -3  -1  13      134.73      140.93     18.16 o 
  -2  -1  13      410.21      456.04     44.42 o 
  -1  -1  13      675.94      639.04     38.16 o 
   0  -1  13      342.36      377.92     26.55 o 
   1  -1  13      451.82      471.14     29.48 o 
   2  -1  13       69.78       75.66     12.79 o 
   3  -1  13      144.50      139.12     19.83 o 
   4  -1  13       34.12       41.24     18.61 o 
  -5   0  13        1.95       11.67      6.49 o 
  -4   0  13        6.78       10.99      6.50 o 
  -3   0  13       27.99       26.19      9.51 o 
  -2   0  13      112.68       84.07     12.13 o 
  -1   0  13       13.51       19.01      3.21 o 
   0   0  13       76.41       72.58      7.22 o 
   1   0  13      107.45      115.24     10.49 o 
   2   0  13      100.27       97.43     10.58 o 
   3   0  13        5.62        8.82      6.07 o 
   4   0  13       16.79       23.11     14.32 o 
  -5   1  13       25.03       26.67     11.28 o 
  -4   1  13      129.61      150.07     23.25 o 
  -3   1  13      123.47      135.07     19.67 o 
  -2   1  13      387.46      425.17     45.36 o 
  -1   1  13      634.90      657.80     57.49 o 
   0   1  13      476.83      496.30     29.30 o 
   1   1  13      366.27      382.05     32.19 o 
   2   1  13       87.76       81.63      8.90 o 
   3   1  13      137.16      151.61     21.36 o 
   4   1  13       36.83       41.34     10.61 o 
  -4   2  13        6.19        3.98      6.34 o 
  -3   2  13        1.89       13.43      4.49 o 
  -2   2  13       20.27       20.51      7.13 o 
  -1   2  13      105.94      110.00     14.76 o 
   0   2  13       56.40       42.55      9.09 o 
   1   2  13      130.17      106.92     10.16 o 
   2   2  13        4.18       -1.00      3.34 o 
   3   2  13        8.08       12.81      3.89 o 
   4   2  13       15.18       24.31      9.07 o 
  -4   3  13       68.02       69.35     15.55 o 
  -3   3  13      169.55      173.29     23.75 o 
  -2   3  13      538.47      579.42     74.94 o 
  -1   3  13      182.66      183.49     19.67 o 
   0   3  13      304.38      324.16     31.65 o 
   1   3  13      192.01      184.99     18.08 o 
   2   3  13      159.48      151.95     19.32 o 
   3   3  13       78.16       75.15     15.10 o 
   4   3  13       25.31       30.29     14.01 o 
  -4   4  13        2.79       -3.20      3.26 o 
  -3   4  13        9.56       11.92      7.01 o 
  -2   4  13        8.13       11.01      7.19 o 
  -1   4  13      102.66       98.85     17.10 o 
   0   4  13      150.42      133.83     17.39 o 
   1   4  13       37.67       36.22      9.16 o 
   2   4  13       13.32       18.19     12.20 o 
   3   4  13       12.54        2.70      5.64 o 
  -4   5  13       68.35       59.78     16.13 o 
  -3   5  13      102.24      100.74     14.15 o 
  -2   5  13      196.81      217.71     24.47 o 
  -1   5  13      230.20      219.41     25.28 o 
   0   5  13       79.04       74.98     13.43 o 
   1   5  13      181.08      176.14     20.99 o 
   2   5  13       49.40       52.06     11.32 o 
   3   5  13       41.66       39.11     20.54 o 
  -3   6  13       20.02       24.06      9.33 o 
  -2   6  13        2.83        1.02      3.14 o 
  -1   6  13       56.55       49.74     11.35 o 
   0   6  13       18.21       16.10      8.47 o 
   1   6  13       11.09        5.04      5.42 o 
   2   6  13       15.59        9.00      6.07 o 
  -3   7  13       43.34       38.72     23.90 o 
  -2   7  13       91.27       89.36     16.30 o 
  -1   7  13      102.71      106.06     19.60 o 
   0   7  13       39.66       44.05     11.91 o 
   1   7  13       67.77       88.33     15.97 o 
   2   7  13       33.97       43.00      9.59 o 
  -1   8  13       31.29       20.88     11.10 o 
   0   8  13        3.97        8.21      8.67 o 
   1   8  13       35.78       31.59     11.04 o 
  -2  -7  14       97.03      106.28     17.22 o 
  -1  -7  14       50.37       71.36     20.97 o 
   0  -7  14       68.63       73.71     14.54 o 
   1  -7  14       53.24       75.34     29.85 o 
  -3  -6  14        8.78       37.46     17.85 o 
  -2  -6  14        7.46       11.68      6.03 o 
  -1  -6  14       33.51       35.31      8.45 o 
   0  -6  14        5.64        7.02      5.93 o 
   1  -6  14        5.34        8.91      5.74 o 
   2  -6  14        3.54        8.75      6.64 o 
  -3  -5  14       51.98       60.21      9.42 o 
  -2  -5  14      132.60      144.32     14.98 o 
  -1  -5  14       71.41       87.39     13.02 o 
   0  -5  14      151.93      188.50     39.48 o 
   1  -5  14      121.05      129.86     18.22 o 
   2  -5  14       60.00       68.67     15.14 o 
   3  -5  14       45.50       45.40     11.83 o 
  -4  -4  14       14.70       17.32      8.59 o 
  -3  -4  14        9.44       20.24      5.88 o 
  -2  -4  14       27.82       35.31      6.40 o 
  -1  -4  14       24.66       33.84      7.96 o 
   0  -4  14       17.60        9.96      6.26 o 
   1  -4  14        1.70       -2.63      2.63 o 
   2  -4  14       16.29       16.72      5.41 o 
   3  -4  14        6.55       14.97      7.68 o 
  -4  -3  14       46.88       42.38     12.66 o 
  -3  -3  14      169.75      159.03     21.28 o 
  -2  -3  14      301.43      348.71     27.69 o 
  -1  -3  14      108.71       99.67     10.83 o 
   0  -3  14      287.27      305.70     27.69 o 
   1  -3  14      115.24      129.17     11.99 o 
   2  -3  14       69.14       74.11     10.42 o 
   3  -3  14       70.93       69.79     13.30 o 
  -4  -2  14        5.95        6.10      8.77 o 
  -3  -2  14       18.44       14.62      7.51 o 
  -2  -2  14       33.17       35.83      5.45 o 
  -1  -2  14       29.64       32.68      5.45 o 
   0  -2  14       32.27       35.28      4.85 o 
   1  -2  14       56.13       64.08     11.03 o 
   2  -2  14        4.66       15.43      4.83 o 
   3  -2  14        1.31        1.66      4.31 o 
  -4  -1  14      131.12      127.40     21.77 o 
  -3  -1  14      206.19      228.62     29.96 o 
  -2  -1  14      330.05      328.72     35.03 o 
  -1  -1  14      256.69      251.02     17.39 o 
   0  -1  14      148.91      156.27     12.45 o 
   1  -1  14      306.22      296.59     22.86 o 
   2  -1  14      144.84      150.92     21.09 o 
   3  -1  14      105.04      115.55     16.76 o 
   4  -1  14       18.78        8.63     16.53 o 
  -4   0  14        0.20       -0.66      6.04 o 
  -3   0  14        0.65       -0.95      5.23 o 
  -2   0  14        0.90        3.80      4.76 o 
  -1   0  14        9.62       11.85      2.98 o 
   0   0  14       11.45        9.15      3.39 o 
   1   0  14      154.88      154.00     13.39 o 
   2   0  14        7.43        6.33      5.25 o 
   3   0  14        0.36        0.73     10.26 o 
   4   0  14        3.27       11.43     12.88 o 
  -4   1  14      113.35      131.18     22.39 o 
  -3   1  14      217.20      261.63     32.76 o 
  -2   1  14      358.87      384.09     40.94 o 
  -1   1  14      233.22      234.02     37.31 o 
   0   1  14      119.37      124.61     11.71 o 
   1   1  14      314.50      354.35     26.02 o 
   2   1  14      169.83      163.38     15.15 o 
   3   1  14      105.56       94.46     15.37 o 
   4   1  14       13.24       18.13     11.30 o 
  -4   2  14        4.19       19.31     15.58 o 
  -3   2  14       21.19       24.60      7.80 o 
  -2   2  14       27.78       29.12     10.76 o 
  -1   2  14       28.19       37.83     12.72 o 
   0   2  14       31.41       36.12      5.28 o 
   1   2  14       59.07       60.47      8.29 o 
   2   2  14        4.05       -0.38      3.00 o 
   3   2  14        1.08        2.24      7.10 o 
  -4   3  14       56.36       68.84     15.35 o 
  -3   3  14      177.42      172.02     25.89 o 
  -2   3  14      295.56      352.83     41.32 o 
  -1   3  14      138.05      129.84     16.70 o 
   0   3  14      261.45      260.04     32.06 o 
   1   3  14      123.81      126.21     16.71 o 
   2   3  14       65.57       66.63     11.75 o 
   3   3  14       73.49       56.92     11.77 o 
  -4   4  14       15.40       12.47     13.00 o 
  -3   4  14       10.84       -2.65      6.32 o 
  -2   4  14       24.05       24.32      8.90 o 
  -1   4  14       20.40       33.34      8.82 o 
   0   4  14       21.80       18.48      6.72 o 
   1   4  14        1.13       -1.09      5.43 o 
   2   4  14       19.06       19.49      7.00 o 
   3   4  14        5.36        1.10      5.81 o 
  -3   5  14       59.49       60.13     14.40 o 
  -2   5  14      133.31      118.27     20.79 o 
  -1   5  14       62.23       88.98     18.59 o 
   0   5  14      145.10      149.85     22.88 o 
   1   5  14      124.18      126.35     19.76 o 
   2   5  14       55.14       59.75     12.46 o 
  -3   6  14        8.29       36.77     17.76 o 
  -2   6  14       11.06        7.63      7.02 o 
  -1   6  14       29.07       23.92      9.33 o 
   0   6  14        9.03       24.67      7.71 o 
   1   6  14        6.03       20.13      9.15 o 
   2   6  14        2.11       -5.54      5.54 o 
  -2   7  14       94.60       40.49     30.41 o 
  -1   7  14       44.54       60.34     15.16 o 
   0   7  14       76.68       63.30     13.76 o 
   1   7  14       46.20       64.63     14.01 o 
  -1  -7  15        8.10       -0.71      8.00 o 
   0  -7  15       83.26       89.69     30.98 o 
  -2  -6  15        4.82        1.75      6.88 o 
  -1  -6  15       25.38       31.64     10.76 o 
   0  -6  15        2.78       -2.03      5.89 o 
   1  -6  15       14.28       16.02     11.87 o 
  -3  -5  15       56.20       62.00     13.78 o 
  -2  -5  15      115.83      123.78     19.34 o 
  -1  -5  15       74.41       91.00     15.56 o 
   0  -5  15      108.33      121.18     28.30 o 
   1  -5  15       71.39       83.87     15.71 o 
   2  -5  15       21.96       12.69     14.04 o 
  -3  -4  15       21.09       22.77      8.33 o 
  -2  -4  15       17.89       21.42      5.90 o 
  -1  -4  15       22.38       35.46      7.93 o 
   0  -4  15       76.63       85.86     14.32 o 
   1  -4  15        1.80        5.31      8.47 o 
   2  -4  15       10.65       18.32      6.88 o 
  -4  -3  15       70.23       75.46     19.50 o 
  -3  -3  15      117.67      109.18     20.36 o 
  -2  -3  15       93.12       91.87     11.09 o 
  -1  -3  15       71.86       78.39      9.95 o 
   0  -3  15      203.97      214.99     23.87 o 
   1  -3  15       53.12       63.62      8.02 o 
   2  -3  15      187.52      182.90     18.58 o 
   3  -3  15       27.47       27.04     10.71 o 
  -4  -2  15       42.30       40.84     11.61 o 
  -3  -2  15        6.08       -2.64     10.28 o 
  -2  -2  15       18.89       21.68      7.78 o 
  -1  -2  15       81.00       83.98      9.55 o 
   0  -2  15       51.28       51.12      6.65 o 
   1  -2  15        2.88       10.78      4.50 o 
   2  -2  15       49.20       46.40     12.04 o 
   3  -2  15       11.64        2.46      9.89 o 
  -4  -1  15       66.05       81.41     25.50 o 
  -3  -1  15      131.34      135.02     20.12 o 
  -2  -1  15      136.13      157.25     19.37 o 
  -1  -1  15       94.11       91.55      9.72 o 
   0  -1  15      206.84      196.30     16.56 o 
   1  -1  15      224.71      252.44     27.65 o 
   2  -1  15       60.85       73.84     10.32 o 
   3  -1  15       58.26       61.43     13.62 o 
  -4   0  15        1.03       16.36     19.55 o 
  -3   0  15      105.12      103.86     17.94 o 
  -2   0  15        3.82       -4.41      6.43 o 
  -1   0  15       30.10       48.64      9.79 o 
   0   0  15       41.28       46.95      7.22 o 
   1   0  15      101.92       99.21     10.62 o 
   2   0  15        8.79        4.75      4.56 o 
   3   0  15        1.29        6.90     14.04 o 
  -4   1  15       48.83       49.59     15.23 o 
  -3   1  15      140.85      143.38     30.98 o 
  -2   1  15      110.25      130.62     21.11 o 
  -1   1  15      113.44      121.07     16.18 o 
   0   1  15      228.95      225.56     16.87 o 
   1   1  15      226.66      242.04     21.46 o 
   2   1  15       40.49       41.44      7.73 o 
   3   1  15       54.78       67.25     12.92 o 
  -4   2  15       44.98       51.56     14.14 o 
  -3   2  15        5.56       19.05      6.71 o 
  -2   2  15       25.54       39.03     10.87 o 
  -1   2  15       80.41       95.85     14.97 o 
   0   2  15       53.88       60.68     10.72 o 
   1   2  15        0.73        0.69      4.59 o 
   2   2  15       57.58       51.98      7.73 o 
   3   2  15        7.95       15.67     13.36 o 
  -4   3  15       70.41      103.33     20.94 o 
  -3   3  15      122.30      127.18     20.51 o 
  -2   3  15       79.57      113.83     17.03 o 
  -1   3  15       63.18       76.36     13.77 o 
   0   3  15      188.67      205.51     25.41 o 
   1   3  15       68.88       64.59     12.28 o 
   2   3  15      192.60      161.10     22.59 o 
   3   3  15       21.70       19.52     10.20 o 
  -3   4  15       25.08       48.18     12.46 o 
  -2   4  15        9.01       15.55      8.95 o 
  -1   4  15       26.81       38.82      8.96 o 
   0   4  15       81.54       92.97     17.87 o 
   1   4  15        2.44        8.12     11.11 o 
   2   4  15        7.13        9.14      6.76 o 
  -3   5  15       56.76       89.59     18.53 o 
  -2   5  15      114.30       98.55     20.25 o 
  -1   5  15       73.72       84.17     15.98 o 
   0   5  15      100.55      100.95     18.16 o 
   1   5  15       81.21       80.87     16.83 o 
   2   5  15       15.78       16.93      7.47 o 
  -2   6  15        3.72        3.32     13.90 o 
  -1   6  15       27.05       34.29      9.51 o 
   0   6  15        5.84       16.80     18.39 o 
   1   6  15       13.50       19.14     10.85 o 
  -1   7  15        8.63       38.92     27.80 o 
   0   7  15       91.82       83.45     15.16 o 
  -2  -6  16       20.03       32.24     15.68 o 
  -1  -6  16       41.73       48.14     13.61 o 
   0  -6  16       34.65       48.56     12.11 o 
   1  -6  16        7.21       32.58     18.89 o 
  -2  -5  16       29.72       30.95     13.41 o 
  -1  -5  16       26.40       31.13      9.86 o 
   0  -5  16       41.75       39.95     10.03 o 
   1  -5  16       44.29       53.37     12.56 o 
  -3  -4  16       47.29       49.76     11.85 o 
  -2  -4  16       31.69       46.86     11.28 o 
  -1  -4  16      129.82      104.85     17.73 o 
   0  -4  16        3.27       13.73      7.00 o 
   1  -4  16       47.67       45.86     11.05 o 
   2  -4  16       12.65       -0.13      6.99 o 
  -3  -3  16       59.00       75.42     19.91 o 
  -2  -3  16       25.39       33.50      9.08 o 
  -1  -3  16       42.61       43.95      8.51 o 
   0  -3  16      166.23      176.43     20.30 o 
   1  -3  16       26.60       47.03     13.27 o 
   2  -3  16       71.44       76.14      9.93 o 
  -4  -2  16       26.58       46.46     14.01 o 
  -3  -2  16       17.58       19.47      7.46 o 
  -2  -2  16       51.74       56.72     13.41 o 
  -1  -2  16      115.04      124.79     13.63 o 
   0  -2  16       69.33       81.89     13.22 o 
   1  -2  16       33.11       30.38      8.48 o 
   2  -2  16       46.64       43.58     11.65 o 
   3  -2  16        0.29       -9.95      9.95 o 
  -4  -1  16       27.95       34.08     19.31 o 
  -3  -1  16       61.25       68.24     15.02 o 
  -2  -1  16       32.93       52.39     11.23 o 
  -1  -1  16      131.58      142.85     17.08 o 
   0  -1  16      114.80      109.36     11.61 o 
   1  -1  16       61.20       62.04     12.92 o 
   2  -1  16       42.49       23.04      8.90 o 
   3  -1  16       40.73       40.42     10.31 o 
  -4   0  16        4.79       -2.83      6.91 o 
  -3   0  16       65.32       76.30     17.41 o 
  -2   0  16       44.99       56.86     12.64 o 
  -1   0  16       90.14      113.82     18.89 o 
   0   0  16       62.46       64.20      8.21 o 
   1   0  16        5.07       16.30      4.89 o 
   2   0  16       25.86       35.98     11.30 o 
   3   0  16        7.49        8.83      7.24 o 
  -4   1  16       29.83       49.71     22.40 o 
  -3   1  16       67.70       84.51     18.17 o 
  -2   1  16       38.83       58.69     11.92 o 
  -1   1  16      127.10      116.95     20.06 o 
   0   1  16      113.48      120.15     17.01 o 
   1   1  16       48.22       56.49      8.19 o 
   2   1  16       58.70       62.84     10.93 o 
   3   1  16       35.97       31.95     10.25 o 
  -4   2  16       32.41       35.74     13.49 o 
  -3   2  16       10.15       10.21     11.99 o 
  -2   2  16       48.23       64.42     13.95 o 
  -1   2  16      107.52      127.77     18.56 o 
   0   2  16       72.54       67.64     14.11 o 
   1   2  16       36.31       36.41      6.99 o 
   2   2  16       37.13       29.08      7.71 o 
   3   2  16        2.05       13.26      6.39 o 
  -3   3  16       69.84       56.74     18.59 o 
  -2   3  16       17.47       28.71     12.28 o 
  -1   3  16       58.30       70.15     11.47 o 
   0   3  16      171.59      167.99     23.19 o 
   1   3  16       25.13       31.33     10.12 o 
   2   3  16       60.84       38.51     13.45 o 
  -3   4  16       42.28       37.01     12.40 o 
  -2   4  16       34.78       45.29     12.10 o 
  -1   4  16      132.16      126.00     17.89 o 
   0   4  16        8.97       13.02     13.98 o 
   1   4  16       40.58       32.22     10.77 o 
   2   4  16       18.08        3.70      5.11 o 
  -2   5  16       31.09       34.30     11.37 o 
  -1   5  16       26.78       33.35     10.52 o 
   0   5  16       39.18       35.20     10.02 o 
   1   5  16       52.79       54.97     12.14 o 
  -2   6  16       17.52       26.89     13.73 o 
  -1   6  16       46.53       44.19     11.63 o 
   0   6  16       30.80       29.60     10.86 o 
  -2  -5  17       19.88       30.35     17.10 o 
  -1  -5  17       17.21       18.94     10.80 o 
   0  -5  17       38.59       29.86     13.73 o 
   1  -5  17       10.82       20.59     13.73 o 
  -2  -4  17       84.18       83.11     25.91 o 
  -1  -4  17       68.71       60.38     14.64 o 
   0  -4  17       17.24       26.99      9.72 o 
   1  -4  17       78.20       65.77     16.10 o 
  -3  -3  17        3.03        5.74      6.14 o 
  -2  -3  17       10.67       12.86      9.96 o 
  -1  -3  17       87.09       94.16     23.80 o 
   0  -3  17       21.66       31.62      8.51 o 
   1  -3  17       11.51       21.84     18.09 o 
   2  -3  17        8.97       10.11     11.55 o 
  -3  -2  17       93.47       98.25     20.46 o 
  -2  -2  17      132.41      124.10     22.07 o 
  -1  -2  17       92.47       85.87     14.13 o 
   0  -2  17       25.11       30.04      8.37 o 
   1  -2  17       41.80       60.12     11.67 o 
   2  -2  17       22.58       14.63      8.78 o 
  -3  -1  17       13.90       18.31     19.91 o 
  -2  -1  17        5.60       10.68      8.46 o 
  -1  -1  17       28.30       43.43     10.31 o 
   0  -1  17       30.74       28.15      6.39 o 
   1  -1  17        6.08       12.48      6.37 o 
   2  -1  17       33.55       23.48      9.11 o 
  -3   0  17       45.64       58.79     16.73 o 
  -2   0  17       82.31      105.01     22.79 o 
  -1   0  17      134.99      135.05     19.94 o 
   0   0  17       77.25       92.28     17.25 o 
   1   0  17       44.74       36.34      9.48 o 
   2   0  17       56.49       58.26     14.86 o 
  -3   1  17       11.80       27.28     15.55 o 
  -2   1  17        5.79       27.67     10.07 o 
  -1   1  17       30.73       38.94     19.85 o 
   0   1  17       26.18       40.79      8.78 o 
   1   1  17        4.07        8.88      5.09 o 
   2   1  17       35.61       28.49     12.75 o 
  -3   2  17       77.69       66.79     22.10 o 
  -2   2  17      152.70      144.60     23.74 o 
  -1   2  17       85.88       75.42     16.80 o 
   0   2  17       30.28       34.58      9.15 o 
   1   2  17       37.65       43.79     12.36 o 
   2   2  17       25.61       25.10      8.10 o 
  -3   3  17        2.79       -1.57      7.75 o 
  -2   3  17        6.35       11.22      8.48 o 
  -1   3  17       83.26      100.06     19.33 o 
   0   3  17       17.36       12.22      8.10 o 
   1   3  17       14.97       16.00      8.76 o 
   2   3  17        9.18       21.85     10.45 o 
  -2   4  17       80.38       78.65     20.10 o 
  -1   4  17       75.77       74.69     15.21 o 
   0   4  17       15.28       20.43     10.36 o 
   1   4  17       72.20       77.65     15.37 o 
  -2   5  17       22.33       30.95     13.36 o 
  -1   5  17       15.77       20.19     13.55 o 
   0   5  17       42.65       38.90     10.81 o 
   1   5  17        5.94        8.50     12.37 o 
  -1  -4  18       28.76       36.99     16.69 o 
   0  -4  18       38.35       41.59     14.95 o 
  -2  -3  18       35.82       50.94     17.22 o 
  -1  -3  18        2.34       25.91     10.26 o 
   0  -3  18        1.96       12.03      7.68 o 
   1  -3  18        0.50        6.77      6.19 o 
  -2  -2  18       93.02       91.98     18.95 o 
  -1  -2  18       46.16       54.46     19.14 o 
   0  -2  18       40.49       41.40     16.91 o 
   1  -2  18       77.79       77.59     15.30 o 
  -3  -1  18        0.65        3.85      8.80 o 
  -2  -1  18        8.06       23.45      8.35 o 
  -1  -1  18       16.21        6.79      6.44 o 
   0  -1  18        6.00       41.49     14.67 o 
   1  -1  18        3.48        5.39      8.15 o 
  -3   0  18       65.80       62.67     17.46 o 
  -2   0  18       67.45       86.87     19.65 o 
  -1   0  18       51.74       67.53     15.65 o 
   0   0  18       26.00       38.77      9.49 o 
   1   0  18       64.19       69.10     18.20 o 
   2   0  18       45.44       58.87     17.66 o 
  -3   1  18        0.43       -8.04      8.39 o 
  -2   1  18        6.32       10.94      9.35 o 
  -1   1  18       15.55       12.12      9.46 o 
   0   1  18        8.19       30.10     31.25 o 
   1   1  18        3.55       -4.66      7.56 o 
  -2   2  18       98.99       99.55     20.21 o 
  -1   2  18       37.27       37.83     11.78 o 
   0   2  18       46.33       54.39     13.09 o 
   1   2  18       75.85       75.81     20.78 o 
  -2   3  18       37.01       49.02     15.03 o 
  -1   3  18        1.99       -1.47      6.05 o 
   0   3  18        3.20        4.47      6.67 o 
   1   3  18        1.44        8.20      9.00 o 
  -1   4  18       27.75       60.45     14.99 o 
   0   4  18       31.00       40.89     13.29 o 
  -1  -3  19        3.11        8.88     10.20 o 
   0  -2  19       76.41       79.12     23.58 o 
  -2  -1  19       27.97       20.13     10.20 o 
  -1  -1  19        8.54        9.95     13.73 o 
   0  -1  19        7.30        2.55      9.76 o 
   1  -1  19        0.52       -1.23      7.27 o 
  -2   0  19       21.60       18.93     10.30 o 
  -1   0  19      126.06      118.39     20.70 o 
   0   0  19       26.22       12.81     12.44 o 
   1   0  19       47.43       67.37     25.69 o 
  -2   1  19       23.54       22.93     10.04 o 
  -1   1  19       10.93       34.38     12.01 o 
   0   1  19        7.62       34.54     13.82 o 
   1   1  19        0.78        9.00      9.41 o 
  -1   2  19        0.07       11.14      8.25 o 
   0   2  19       77.42       83.62     21.50 o 
                                                 
